# Supplementary material for: NAT10 inhibition corrects nuclear defects in tau mutant human neurons and extends lifespan in a Drosophila tauopathy model
Source: iScience. 2026 Jul 22;29(8):116861. doi: 10.1016/j.isci.2026.116861 (PMC13426208; doi:10.1016/j.isci.2026.116861)
Supplement: Table S1. Mass spectrometry data from NAT10 IP-MS study [file mmc3.xlsx]

## Sheet: proteinGroups
Protein IDs	Majority protein IDs	Peptide counts (all)	Peptide counts (razor+unique)	Peptide counts (unique)	Protein names	Gene names	Fasta headers	Number of proteins	Peptides	Razor + unique peptides	Unique peptides	Peptides MAPT A	Peptides MAPT B	Peptides ISOGENIC CTRL	Peptides IgG	Peptides CONTROL	Razor + unique peptides 850	Razor + unique peptides MAPT_B	Razor + unique peptides ISOGENIC CTRL	Razor + unique peptides IgG	Razor + unique peptides CONTROL	Unique peptides MAPT_A	Unique peptides MAPT_B	Unique peptides ISOGENIC CTRL	Unique peptides IgG	Unique peptides CONTROL	Sequence coverage [%]	Unique + razor sequence coverage [%]	Unique sequence coverage [%]	Mol. weight [kDa]	Sequence length	Sequence lengths	Q-value	Score	Sequence coverage MAPT_A [%]	Sequence coverage MAPT_B [%]	Sequence coverage ISOGENIC CTRL [%]	Sequence coverage IgG [%]	Sequence coverage CONTROL [%]	Intensity	Intensity MAPT_A	Intensity MAPT_B	Intensity ISOGENIC CTRL	Intensity IgG	Intensity CONTROL	iBAQ	iBAQ MAPT_A	iBAQ MAPT_B	iBAQ ISOGENIC CTRL
A0A075B6I1	A0A075B6I1	1	1	1		IGLV4-60	sp|A0A075B6I1|LV460_HUMAN Immunoglobulin lambda variable 4-60 OS=Homo sapiens (Human) OX=9606 GN=IGLV4-60 PE=3 SV=1	1	1	1	1	1	0	1	1	0	1	0	1	1	0	1	0	1	1	0	8.3	8.3	8.3	12.987	120	120	0.0034247	6.2152	8.3	0	8.3	8.3	0	256660000	96977000	0	105720000	53969000	0	51333000	19395000	0	21144000
P80748;A0A075B6K5;A0A075B6K2	P80748;A0A075B6K5;A0A075B6K2	2;2;1	2;2;1	2;2;1	Ig lambda chain V-III region LOI	IGLV3-9;IGLV3-12	sp|P80748|LV321_HUMAN Immunoglobulin lambda variable 3-21 OS=Homo sapiens (Human) OX=9606 GN=IGLV3-21 PE=1 SV=2;sp|A0A075B6K5|LV39_HUMAN Immunoglobulin lambda variable 3-9 OS=Homo sapiens (Human) OX=9606 GN=IGLV3-9 PE=3 SV=1;sp|A0A075B6K2|LV312_HUMAN Immun	3	2	2	2	0	0	0	2	0	0	0	0	2	0	0	0	0	2	0	23.1	23.1	23.1	12.446	117	117;115;115	0	13.596	0	0	0	23.1	0	7929800	0	0	0	7929800	0	1321600	0	0	0
A2NJV5;A0A0A0MRZ7;A0A075B6S6;A0A075B6S2;A0A075B6P5;A0A087WW87;P06310;P01615;P01614	A2NJV5;A0A0A0MRZ7;A0A075B6S6;A0A075B6S2;A0A075B6P5;A0A087WW87;P06310;P01615;P01614	1;1;1;1;1;1;1;1;1	1;1;1;1;1;1;1;1;1	1;1;1;1;1;1;1;1;1	Ig kappa chain V-II region RPMI 6410;Ig kappa chain V-II region FR;Ig kappa chain V-II region Cum	IGKV A18;IGKV2D-26;IGKV2D-30;IGKV2D-29;IGKV2D-28;IGKV2-40	sp|A2NJV5|KV229_HUMAN Immunoglobulin kappa variable 2-29 OS=Homo sapiens (Human) OX=9606 GN=IGKV2-29 PE=3 SV=2;sp|A0A0A0MRZ7|KVD26_HUMAN Immunoglobulin kappa variable 2D-26 OS=Homo sapiens (Human) OX=9606 GN=IGKV2D-26 PE=3 SV=1;sp|A0A075B6S6|KVD30_HUMAN Im	9	1	1	1	1	0	0	0	0	1	0	0	0	0	1	0	0	0	0	10.8	10.8	10.8	13.085	120	120;120;120;120;120;121;120;120;121	0	12.538	10.8	0	0	0	0	7669100	7669100	0	0	0	0	1278200	1278200	0	0
A0A075B7B8	A0A075B7B8	2	1	1		IGHV3OR16-12	tr|A0A075B7B8|A0A075B7B8_HUMAN IGv domain-containing protein (Fragment) OS=Homo sapiens (Human) OX=9606 GN=IGHV3OR16-12 PE=1 SV=1	1	2	1	1	2	0	0	0	0	1	0	0	0	0	1	0	0	0	0	18.8	9.4	9.4	12.874	117	117	0.0034662	6.338	18.8	0	0	0	0	2252500	2252500	0	0	0	0	321790	321790	0	0
A0A0A0MT36;A0A0C4DH26	A0A0A0MT36;A0A0C4DH26	1;1	1;1	1;1		IGKV6D-21;IGKV6D-41	sp|A0A0A0MT36|KVD21_HUMAN Immunoglobulin kappa variable 6D-21 OS=Homo sapiens (Human) OX=9606 GN=IGKV6D-21 PE=3 SV=1;sp|A0A0C4DH26|KVD41_HUMAN Probable non-functional immunoglobulin kappa variable 6D-41 OS=Homo sapiens (Human) OX=9606 GN=IGKV6D-41 PE=1 SV=	2	1	1	1	1	1	1	0	1	1	1	1	0	1	1	1	1	0	1	14	14	14	12.34	114	114;115	0	6.5477	14	14	14	0	14	10100000	3784100	2586100	1864500	0	1865200	2525000	946020	646530	466130
A0A0B4J1V1;P01780;P01763;P01762;A0A075B7F0;A0A0C4DH32;A0A0J9YVY3;A0A0B4J1X8;P01766	A0A0B4J1V1;P01780;P01763;P01762;A0A075B7F0;A0A0C4DH32;A0A0J9YVY3;A0A0B4J1X8;P01766	2;2;2;2;1;1;1;1;1	2;2;2;2;1;1;1;1;1	0;0;0;0;0;0;0;0;0	Ig heavy chain V-III region JON;Ig heavy chain V-III region WEA;Ig heavy chain V-III region TRO;Ig heavy chain V-III region BRO	IGHV3-21;IGHV3OR16-10;IGHV3-20;IGHV3-43	sp|A0A0B4J1V1|HV321_HUMAN Immunoglobulin heavy variable 3-21 OS=Homo sapiens (Human) OX=9606 GN=IGHV3-21 PE=1 SV=1;sp|P01780|HV307_HUMAN Immunoglobulin heavy variable 3-7 OS=Homo sapiens (Human) OX=9606 GN=IGHV3-7 PE=1 SV=2;sp|P01763|HV348_HUMAN Immunoglob	9	2	2	0	2	0	0	0	0	2	0	0	0	0	0	0	0	0	0	18.8	18.8	0	12.839	117	117;117;117;117;116;117;117;118;116	0	32.837	18.8	0	0	0	0	17488000	17488000	0	0	0	0	3497600	3497600	0	0
A0A0C4DH42;P0DP02;A0A0B4J1X5;P01767;P01772	A0A0C4DH42;P0DP02;A0A0B4J1X5;P01767;P01772	2;2;2;2;2	1;1;1;1;1	0;0;0;0;0	Ig heavy chain V-III region BUT;Ig heavy chain V-III region KOL	IGHV3-66;IGHV3-74	sp|A0A0C4DH42|HV366_HUMAN Immunoglobulin heavy variable 3-66 OS=Homo sapiens (Human) OX=9606 GN=IGHV3-66 PE=3 SV=1;sp|P0DP02|HVC33_HUMAN Immunoglobulin heavy variable 3-30-3 OS=Homo sapiens (Human) OX=9606 GN=IGHV3-30-3 PE=3 SV=1;sp|A0A0B4J1X5|HV374_HUMAN	5	2	1	0	2	0	0	0	0	1	0	0	0	0	0	0	0	0	0	19	9.5	0	12.698	116	116;117;117;116;117	0	7.6714	19	0	0	0	0	866730	866730	0	0	0	0	144460	144460	0	0
P0DP09;A0A0B4J2D9	P0DP09;A0A0B4J2D9	1;1	1;1	1;1		IGKV1D-13	sp|P0DP09|KV113_HUMAN Immunoglobulin kappa variable 1-13 OS=Homo sapiens (Human) OX=9606 GN=IGKV1-13 PE=3 SV=1;sp|A0A0B4J2D9|KVD13_HUMAN Immunoglobulin kappa variable 1D-13 OS=Homo sapiens (Human) OX=9606 GN=IGKV1D-13 PE=3 SV=1	2	1	1	1	1	0	0	1	1	1	0	0	1	1	1	0	0	1	1	13.7	13.7	13.7	12.569	117	117;117	0	7.2173	13.7	0	0	13.7	13.7	7857800	732530	0	0	5739200	1386000	1964400	183130	0	0
P0DP03;A0A0J9YY99;P01768;P01764;A0A075B7E8	P0DP03;A0A0J9YY99;P01768;P01764;A0A075B7E8	2;2;2;2;1	1;1;1;1;0	1;1;1;1;0	Ig heavy chain V-III region CAM;Ig heavy chain V-III region 23	IGHV3-23;IGHV3OR16-13	sp|P0DP03|HVC05_HUMAN Immunoglobulin heavy variable 3-30-5 OS=Homo sapiens (Human) OX=9606 GN=IGHV3-30-5 PE=3 SV=1;tr|A0A0J9YY99|A0A0J9YY99_HUMAN Ig-like domain-containing protein (Fragment) OS=Homo sapiens (Human) OX=9606 GN=ENSG00000282150 PE=1 SV=1;sp|P	5	2	1	1	2	0	0	0	0	1	0	0	0	0	1	0	0	0	0	18.8	9.4	9.4	12.947	117	117;117;117;117;117	0	7.8635	18.8	0	0	0	0	2364600	2364600	0	0	0	0	337800	337800	0	0
A0A1B0GTR4	A0A1B0GTR4	2	2	2			sp|A0A1B0GTR4|SPRR5_HUMAN Putative small proline-rich protein 5 OS=Homo sapiens (Human) OX=9606 GN=SPRR5 PE=5 SV=1	1	2	2	2	2	0	0	0	0	2	0	0	0	0	2	0	0	0	0	21.3	21.3	21.3	11.945	108	108	0	11.224	21.3	0	0	0	0	1606300	1606300	0	0	0	0	401580	401580	0	0
P26639;A2RTX5	P26639;A2RTX5	1;1	1;1	1;1	Threonine--tRNA ligase, cytoplasmic;Probable threonine--tRNA ligase 2, cytoplasmic	TARS;TARSL2	sp|P26639|SYTC_HUMAN Threonine--tRNA ligase 1, cytoplasmic OS=Homo sapiens (Human) OX=9606 GN=TARS1 PE=1 SV=3;sp|A2RTX5|SYTC2_HUMAN Threonine--tRNA ligase 2, cytoplasmic OS=Homo sapiens (Human) OX=9606 GN=TARS3 PE=1 SV=1	2	1	1	1	0	0	0	1	0	0	0	0	1	0	0	0	0	1	0	2.5	2.5	2.5	83.434	723	723;802	0	8.3464	0	0	0	2.5	0	786980	0	0	0	786980	0	18738	0	0	0
A6NHR9	A6NHR9	1	1	1	Structural maintenance of chromosomes flexible hinge domain-containing protein 1	SMCHD1	sp|A6NHR9|SMHD1_HUMAN Structural maintenance of chromosomes flexible hinge domain-containing protein 1 OS=Homo sapiens (Human) OX=9606 GN=SMCHD1 PE=1 SV=2	1	1	1	1	0	0	1	1	0	0	0	1	1	0	0	0	1	1	0	0.8	0.8	0.8	226.37	2005	2005	0	7.5439	0	0	0.8	0.8	0	3564800	0	0	771410	2793400	0	32705	0	0	7077.2
A8K2U0	A8K2U0	38	38	38	Alpha-2-macroglobulin-like protein 1	A2ML1	sp|A8K2U0|A2ML1_HUMAN Alpha-2-macroglobulin-like protein 1 OS=Homo sapiens (Human) OX=9606 GN=A2ML1 PE=1 SV=3	1	38	38	38	38	0	0	0	0	38	0	0	0	0	38	0	0	0	0	33.8	33.8	33.8	161.1	1454	1454	0	323.31	33.8	0	0	0	0	982780000	982780000	0	0	0	0	14453000	14453000	0	0
A8MX19	A8MX19	1	1	1	Putative protein FAM90A12P	FAM90A12P	sp|A8MX19|F90AC_HUMAN Putative protein FAM90A12P OS=Homo sapiens (Human) OX=9606 GN=FAM90A12P PE=5 SV=1	1	1	1	1	1	1	1	1	1	1	1	1	1	1	1	1	1	1	1	2.2	2.2	2.2	49.785	464	464	0.0033557	6.103	2.2	2.2	2.2	2.2	2.2	294670000	78815000	70877000	65210000	28943000	50821000	12812000	3426700	3081600	2835200
CON__O43790;CON__Q6NT21;CON__P78385;CON__Q14533;O43790;P78385;Q14533;CON__P78386;A6NCN2;P78386;CON__Q61726	CON__O43790;CON__Q6NT21;CON__P78385;CON__Q14533;O43790;P78385;Q14533;CON__P78386;A6NCN2;P78386;CON__Q61726	4;4;4;4;4;4;4;3;3;3;2	3;3;3;3;3;3;3;2;3;2;1	3;3;3;3;3;3;3;2;3;2;1	Keratin, type II cuticular Hb6;Keratin, type II cuticular Hb3;Keratin, type II cuticular Hb1;Putative keratin-87 protein;Keratin, type II cuticular Hb5	KRT86;KRT83;KRT81;KRT87P;KRT85	;;;;sp|O43790|KRT86_HUMAN Keratin, type II cuticular Hb6 OS=Homo sapiens (Human) OX=9606 GN=KRT86 PE=1 SV=1;sp|P78385|KRT83_HUMAN Keratin, type II cuticular Hb3 OS=Homo sapiens (Human) OX=9606 GN=KRT83 PE=1 SV=2;sp|Q14533|KRT81_HUMAN Keratin, type II cutic	11	4	3	3	1	0	3	0	0	0	0	3	0	0	0	0	3	0	0	9.7	8.2	8.2	53.5	486	486;493;493;505;486;493;505;507;255;507;479	0	20.193	1.4	0	8.2	0	0	2242300	0	0	2242300	0	0	72332	0	0	72332
CON__P00761	CON__P00761	2	1	1				1	2	1	1	0	2	1	2	0	0	1	1	1	0	0	1	1	1	0	12.1	8.7	8.7	24.409	231	231	0	8.4408	0	12.1	8.7	12.1	0	3217900	0	1147500	1028800	1041600	0	292530	0	104320	93526
P02533;CON__P02533;CON__Q61782	P02533;CON__P02533	48;48;8	20;20;2	11;11;2	Keratin, type I cytoskeletal 14	KRT14	sp|P02533|K1C14_HUMAN Keratin, type I cytoskeletal 14 OS=Homo sapiens (Human) OX=9606 GN=KRT14 PE=1 SV=4;	3	48	20	11	46	17	20	14	31	20	6	5	4	10	11	2	1	1	4	76.5	44.1	34.7	51.561	472	472;472;93	0	323.31	76.5	36.7	36.9	28.6	54	1338500000	1163400000	20228000	22164000	11351000	121340000	46155000	40117000	697510	764290
CON__P02538;P02538	CON__P02538;P02538	72;72	11;11	6;6	Keratin, type II cytoskeletal 6A	KRT6A	;sp|P02538|K2C6A_HUMAN Keratin, type II cytoskeletal 6A OS=Homo sapiens (Human) OX=9606 GN=KRT6A PE=1 SV=3	2	72	11	6	72	18	15	14	32	11	3	1	2	3	6	1	0	1	1	72.3	16.1	9	60.044	564	564;564	0	317.95	72.3	28.9	24.8	24.3	54.6	1963500000	1904400000	14406000	1563900	6695600	36429000	65449000	63479000	480200	52130
CON__P02584	CON__P02584	1	1	1				1	1	1	1	0	0	0	1	0	0	0	0	1	0	0	0	0	1	0	10	10	10	15.057	140	140	0	10.319	0	0	0	10	0	599120	0	0	0	599120	0	66569	0	0	0
CON__P02662	CON__P02662	2	2	2				1	2	2	2	0	1	0	0	1	0	1	0	0	1	0	1	0	0	1	11.1	11.1	11.1	22.975	199	199	0	11.477	0	5	0	0	6	2015900	0	811220	0	0	1204700	223990	0	90135	0
CON__P02668	CON__P02668	1	1	1				1	1	1	1	0	0	1	0	0	0	0	1	0	0	0	0	1	0	0	10.7	10.7	10.7	18.974	169	169	0.0033333	6.0687	0	0	10.7	0	0	441840	0	0	441840	0	0	63120	0	0	63120
CON__P02754	CON__P02754	3	3	3				1	3	3	3	0	3	2	0	0	0	3	2	0	0	0	3	2	0	0	19.8	19.8	19.8	18.281	162	162	0	22.103	0	19.8	11.1	0	0	5861000	0	3928800	1932200	0	0	532810	0	357160	175650
CON__P02768-1;P02768	CON__P02768-1;P02768	13;13	10;10	10;10	Serum albumin	ALB	;sp|P02768|ALBU_HUMAN Albumin OS=Homo sapiens (Human) OX=9606 GN=ALB PE=1 SV=2	2	13	10	10	7	6	4	2	7	5	5	2	0	4	5	5	2	0	4	19	15.1	15.1	69.366	609	609;609	0	64.953	13	8.7	6.9	2.5	9.9	51644000	16942000	19380000	4767900	0	10554000	1434600	470620	538340	132440
CON__P02769	CON__P02769	23	23	20				1	23	23	20	16	15	18	10	12	16	15	18	10	12	14	14	16	8	9	38.6	38.6	34.6	69.293	607	607	0	177.59	30.1	29.2	35.1	19.6	23.7	218610000	72632000	35801000	65830000	17374000	26979000	5465400	1815800	895010	1645700
CON__P04259	CON__P04259	73	73	2				1	73	73	2	73	16	15	12	34	73	16	15	12	34	2	0	0	0	1	72.5	72.5	2.5	59.998	564	564	0	323.31	72.5	25.7	23.6	19.5	56.6	33909000000	32305000000	182130000	230250000	165850000	1025700000	1130300000	1076800000	6071100	7674900
CON__P05787;P05787;CON__H-INV:HIT000292931;CON__Q9H552	CON__P05787;P05787	11;11;4;4	1;1;1;0	1;1;1;0	Keratin, type II cytoskeletal 8	KRT8	;sp|P05787|K2C8_HUMAN Keratin, type II cytoskeletal 8 OS=Homo sapiens (Human) OX=9606 GN=KRT8 PE=1 SV=7	4	11	1	1	11	4	4	3	8	1	0	0	0	0	1	0	0	0	0	13.9	3.7	3.7	53.704	483	483;483;443;499	0	13.757	13.9	5	5	5	8.7	4617400	4617400	0	0	0	0	159220	159220	0	0
CON__P07477;P07477;Q9BYE2	CON__P07477;P07477;Q9BYE2	2;2;1	2;2;1	1;1;0	Trypsin-1;Alpha-trypsin chain 1;Alpha-trypsin chain 2;Transmembrane protease serine 13	PRSS1;TMPRSS13	;sp|P07477|TRY1_HUMAN Trypsin-1 OS=Homo sapiens (Human) OX=9606 GN=PRSS1 PE=1 SV=1;sp|Q9BYE2|TMPSD_HUMAN Transmembrane protease serine 13 OS=Homo sapiens (Human) OX=9606 GN=TMPRSS13 PE=2 SV=5	3	2	2	1	1	2	1	2	1	1	2	1	2	1	1	1	1	1	1	7.3	7.3	4	26.558	247	247;247;586	0	15.717	4	7.3	4	7.3	4	6695500000	145960000	627990000	92831000	5736800000	91892000	836940000	18245000	78499000	11604000
CON__P08727;P08727	CON__P08727;P08727	11;11	1;1	1;1	Keratin, type I cytoskeletal 19	KRT19	;sp|P08727|K1C19_HUMAN Keratin, type I cytoskeletal 19 OS=Homo sapiens (Human) OX=9606 GN=KRT19 PE=1 SV=4	2	11	1	1	11	4	5	2	6	1	0	0	0	0	1	0	0	0	0	19	2.2	2.2	44.091	400	400;400	1	-2	19	10	11.8	5.2	10	2849100	2849100	0	0	0	0	91905	91905	0	0
CON__P08779;P08779;CON__Q9Z2K1;CON__Q3ZAW8	CON__P08779;P08779	48;48;14;14	40;40;9;9	28;28;5;5	Keratin, type I cytoskeletal 16	KRT16	;sp|P08779|K1C16_HUMAN Keratin, type I cytoskeletal 16 OS=Homo sapiens (Human) OX=9606 GN=KRT16 PE=1 SV=4	4	48	40	28	47	17	15	14	26	39	14	10	12	20	28	9	4	6	12	75.3	69.6	54.1	51.267	473	473;473;469;474	0	323.31	75.3	39.1	28.1	33	50.5	10988000000	9443300000	126390000	99918000	124180000	1193800000	378880000	325630000	4358100	3445400
CON__P12035;P12035	CON__P12035;P12035	15;15	1;1	0;0	Keratin, type II cytoskeletal 3	KRT3	;sp|P12035|K2C3_HUMAN Keratin, type II cytoskeletal 3 OS=Homo sapiens (Human) OX=9606 GN=KRT3 PE=1 SV=3	2	15	1	0	14	7	7	8	10	0	0	0	1	0	0	0	0	0	0	12.7	1.6	0	64.503	629	629;628	1	-2	11.1	7.5	7.5	9.1	9.4	444800	0	0	0	444800	0	13900	0	0	0
CON__P12763	CON__P12763	1	1	1				1	1	1	1	0	0	0	1	0	0	0	0	1	0	0	0	0	1	0	5.8	5.8	5.8	38.418	359	359	0.0034904	6.364	0	0	0	5.8	0	806810	0	0	0	806810	0	57630	0	0	0
P13645;CON__P13645;CON__P02535-1;Q7Z3Y7;CON__Q7Z3Y7;CON__Q148H6;Q2M2I5;CON__Q7Z3Y8;CON__Q7Z3Z0;Q7Z3Z0;Q7Z3Y8;CON__Q2M2I5;CON__Q7Z3Y9;CON__O76013;CON__O76014;CON__Q99456;CON__Q92764;CON__P05784;CON__O76015;CON__A2AB72;Q99456;P05783;Q14532;O76014;Q7Z3Y9;O76013;Q92764;O76015;CON__Q14532	P13645;CON__P13645	45;45;11;4;4;3;2;2;2;2;2;2;1;1;1;1;1;1;1;1;1;1;1;1;1;1;1;1;1	40;40;9;2;2;1;1;1;1;1;1;1;0;0;0;0;0;0;0;0;0;0;0;0;0;0;0;0;0	38;38;7;2;2;1;0;1;1;1;1;0;0;0;0;0;0;0;0;0;0;0;0;0;0;0;0;0;0	Keratin, type I cytoskeletal 10	KRT10	sp|P13645|K1C10_HUMAN Keratin, type I cytoskeletal 10 OS=Homo sapiens (Human) OX=9606 GN=KRT10 PE=1 SV=6;	29	45	40	38	43	31	32	27	35	39	28	28	25	31	37	26	26	23	29	66.6	62.3	60.4	58.826	584	584;593;570;464;486;464;525;459;450;450;459;525;468;467;471;494;425;423;456;453;494;430;448;449;468;467;455;456;448	0	323.31	66.6	43.5	52.2	40.2	51.5	22580000000	11991000000	1789500000	1530600000	1284200000	5984500000	868470000	461210000	68827000	58870000
P13647;CON__P13647;CON__REFSEQ:XP_932229	P13647;CON__P13647	56;56;1	33;33;0	8;8;0	Keratin, type II cytoskeletal 5	KRT5	sp|P13647|K2C5_HUMAN Keratin, type II cytoskeletal 5 OS=Homo sapiens (Human) OX=9606 GN=KRT5 PE=1 SV=3;	3	56	33	8	55	22	23	20	36	32	14	15	14	21	7	4	4	3	7	63.6	45.1	11.4	62.378	590	590;590;345	0	323.31	63.6	33.2	35.9	29.5	45.9	2779700000	1966900000	104250000	111880000	85697000	510960000	89668000	63449000	3363000	3609100
CON__P19012;P19012	CON__P19012;P19012	16;15	9;8	4;3	Keratin, type I cytoskeletal 15	KRT15	;sp|P19012|K1C15_HUMAN Keratin, type I cytoskeletal 15 OS=Homo sapiens (Human) OX=9606 GN=KRT15 PE=1 SV=3	2	16	9	4	16	4	5	3	5	9	0	0	0	0	4	0	0	0	0	32.9	22.1	11.2	49.167	456	456;456	0	55.369	32.9	9	10.5	7	9.2	22343000	22343000	0	0	0	0	744770	744770	0	0
CON__P19013;P19013	CON__P19013;P19013	3;3	1;1	1;1	Keratin, type II cytoskeletal 4	KRT4	;sp|P19013|K2C4_HUMAN Keratin, type II cytoskeletal 4 OS=Homo sapiens (Human) OX=9606 GN=KRT4 PE=1 SV=5	2	3	1	1	2	0	1	2	1	1	0	0	0	0	1	0	0	0	0	5.9	2.7	2.7	63.91	594	594;520	0	6.627	4.2	0	1.5	3.2	1.5	1943300	1943300	0	0	0	0	62686	62686	0	0
CON__P35908;CON__Q6NXH9	CON__P35908	60;4	1;0	1;0				2	60	1	1	48	37	37	32	50	1	0	0	0	0	1	0	0	0	0	79.8	5.6	5.6	65.865	645	645;539	1	-2	66.4	58.1	53.6	48.1	68.5	618040	618040	0	0	0	0	15847	15847	0	0
CON__P35908v2;P35908	CON__P35908v2;P35908	60;60	50;50	1;1	Keratin, type II cytoskeletal 2 epidermal	KRT2	;sp|P35908|K22E_HUMAN Keratin, type II cytoskeletal 2 epidermal OS=Homo sapiens (Human) OX=9606 GN=KRT2 PE=1 SV=2	2	60	50	1	48	38	37	32	51	38	34	31	28	43	1	1	0	0	1	79.7	71	4.7	65.432	639	639;639	0	323.31	66	63.4	54.1	48.5	73.9	11770000000	4316300000	1361100000	1284000000	1168500000	3640200000	294250000	107910000	34027000	32100000
CON__Q04695;Q04695;CON__P19001;CON__P35900;CON__Q9D312;P35900;CON__Q8N1A0;Q8N1A0	CON__Q04695;Q04695	54;54;7;4;4;4;1;1	54;54;7;4;4;4;1;1	13;13;2;0;0;0;0;0	Keratin, type I cytoskeletal 17	KRT17	;sp|Q04695|K1C17_HUMAN Keratin, type I cytoskeletal 17 OS=Homo sapiens (Human) OX=9606 GN=KRT17 PE=1 SV=2	8	54	54	13	53	9	13	5	20	53	9	13	5	20	13	0	0	0	1	96.1	96.1	39.4	48.105	432	432;432;403;424;431;424;295;295	0	323.31	96.1	19.7	25.9	12.3	40.5	20169000000	18915000000	138080000	464880000	24763000	626750000	695480000	652230000	4761300	16030000
CON__Q3SX14;P06396	CON__Q3SX14;P06396	1;1	1;1	1;1	Gelsolin	GSN	;sp|P06396|GELS_HUMAN Gelsolin OS=Homo sapiens (Human) OX=9606 GN=GSN PE=1 SV=1	2	1	1	1	1	1	0	1	0	1	1	0	1	0	1	1	0	1	0	5.1	5.1	5.1	85.686	781	781;782	0	109.79	5.1	5.1	0	5.1	0	10512000	621370	1406700	0	8484100	0	309180	18276	41373	0
CON__Q5D862;Q5D862	CON__Q5D862;Q5D862	9;9	9;9	9;9	Filaggrin-2	FLG2	;sp|Q5D862|FILA2_HUMAN Filaggrin-2 OS=Homo sapiens (Human) OX=9606 GN=FLG2 PE=1 SV=1	2	9	9	9	8	1	3	1	3	8	1	3	1	3	8	1	3	1	3	5.4	5.4	5.4	248.07	2391	2391;2391	0	108.79	4.4	0.5	1.9	0.5	2.2	82979000	46069000	5282900	6374500	7353500	17900000	1121300	622550	71391	86142
CON__Q5XKE5;Q5XKE5	CON__Q5XKE5;Q5XKE5	33;33	22;22	16;16	Keratin, type II cytoskeletal 79	KRT79	;sp|Q5XKE5|K2C79_HUMAN Keratin, type II cytoskeletal 79 OS=Homo sapiens (Human) OX=9606 GN=KRT79 PE=1 SV=2	2	33	22	16	33	5	5	5	8	22	0	0	0	0	16	0	0	0	0	62.2	47.7	38.7	57.809	535	535;535	0	323.31	62.2	7.1	7.1	7.1	11	291650000	291650000	0	0	0	0	10416000	10416000	0	0
CON__Q6IME9;CON__Q14CN4-1;Q14CN4	CON__Q6IME9;CON__Q14CN4-1;Q14CN4	6;5;5	1;1;1	0;0;0	Keratin, type II cytoskeletal 72	KRT72	;;sp|Q14CN4|K2C72_HUMAN Keratin, type II cytoskeletal 72 OS=Homo sapiens (Human) OX=9606 GN=KRT72 PE=1 SV=2	3	6	1	0	6	2	2	2	3	1	1	1	1	1	0	0	0	0	0	8.8	2.3	0	56.75	520	520;511;511	0	40.257	8.8	4	4	4	6.9	13321000	3199200	1058200	993060	1087800	6982200	403650	96947	32066	30093
Q6KB66;CON__Q6KB66-1;CON__Q0VBK2	Q6KB66;CON__Q6KB66-1	20;20;4	20;20;4	20;20;4	Keratin, type II cytoskeletal 80	KRT80	sp|Q6KB66|K2C80_HUMAN Keratin, type II cytoskeletal 80 OS=Homo sapiens (Human) OX=9606 GN=KRT80 PE=1 SV=2;	3	20	20	20	19	0	2	0	5	19	0	2	0	5	19	0	2	0	5	46.9	46.9	46.9	50.525	452	452;452;452	0	225.34	44.9	0	4.6	0	13.7	107970000	101010000	0	1439300	0	5519100	3271700	3060800	0	43614
CON__Q7RTT2;CON__Q8N1N4-2;Q8N1N4	CON__Q7RTT2;CON__Q8N1N4-2;Q8N1N4	15;15;15	11;11;11	11;11;11	Keratin, type II cytoskeletal 78	KRT78	;;sp|Q8N1N4|K2C78_HUMAN Keratin, type II cytoskeletal 78 OS=Homo sapiens (Human) OX=9606 GN=KRT78 PE=1 SV=2	3	15	11	11	12	1	5	3	10	9	1	5	2	8	9	1	5	2	8	29.4	23.6	23.6	56.964	521	521;521;520	0	93.013	22.8	2.3	11.5	7.1	21.5	93015000	46152000	1096400	6032100	6201800	33532000	3207400	1591500	37807	208000
CON__Q7Z794;Q7Z794	CON__Q7Z794;Q7Z794	17;17	14;14	11;11	Keratin, type II cytoskeletal 1b	KRT77	;sp|Q7Z794|K2C1B_HUMAN Keratin, type II cytoskeletal 1b OS=Homo sapiens (Human) OX=9606 GN=KRT77 PE=1 SV=3	2	17	14	11	17	5	7	7	7	14	2	4	5	4	11	2	3	3	2	27.9	22.8	17.1	61.802	578	578;578	0	133.39	27.9	9	14.2	13.3	12.6	125070000	97453000	1168900	3027900	20472000	2945300	4034400	3143600	37708	97674
CON__Q86YZ3;Q86YZ3	CON__Q86YZ3;Q86YZ3	15;15	15;15	15;15	Hornerin	HRNR	;sp|Q86YZ3|HORN_HUMAN Hornerin OS=Homo sapiens (Human) OX=9606 GN=HRNR PE=1 SV=2	2	15	15	15	7	2	5	3	13	7	2	5	3	13	7	2	5	3	13	16.6	16.6	16.6	282.39	2850	2850;2850	0	315.72	8.6	2.4	5.9	5	15.4	647120000	75256000	17128000	66217000	5751700	482770000	7613200	885360	201510	779020
CON__Q922U2	CON__Q922U2	32	1	1				1	32	1	1	32	12	13	12	20	1	0	0	0	0	1	0	0	0	0	38.6	2.6	2.6	61.766	580	580	0	9.8917	38.6	15.3	16.7	15.3	20.5	5193100	5193100	0	0	0	0	173100	173100	0	0
Q9C075;CON__Q9C075;CON__Q99PS0	Q9C075;CON__Q9C075	13;13;4	12;12;3	12;12;3	Keratin, type I cytoskeletal 23	KRT23	sp|Q9C075|K1C23_HUMAN Keratin, type I cytoskeletal 23 OS=Homo sapiens (Human) OX=9606 GN=KRT23 PE=1 SV=2;	3	13	12	12	13	0	1	0	1	12	0	0	0	0	12	0	0	0	0	37	34.8	34.8	48.131	422	422;422;422	0	157.46	37	0	2.1	0	2.1	40784000	40784000	0	0	0	0	1510500	1510500	0	0
O00139;Q99661;Q8N4N8	O00139	22;2;1	22;2;1	22;2;1	Kinesin-like protein KIF2A	KIF2A	sp|O00139|KIF2A_HUMAN Kinesin-like protein KIF2A OS=Homo sapiens (Human) OX=9606 GN=KIF2A PE=1 SV=3	3	22	22	22	18	11	12	0	14	18	11	12	0	14	18	11	12	0	14	35.3	35.3	35.3	79.954	706	706;725;673	0	150.62	29.2	17.4	21.8	0	27.3	283970000	111400000	75017000	56675000	0	40877000	8113500	3183000	2143300	1619300
O00148	O00148	2	1	1	ATP-dependent RNA helicase DDX39A	DDX39A	sp|O00148|DX39A_HUMAN ATP-dependent RNA helicase DDX39A OS=Homo sapiens (Human) OX=9606 GN=DDX39A PE=1 SV=2	1	2	1	1	0	0	0	2	0	0	0	0	1	0	0	0	0	1	0	8.7	6.3	6.3	49.129	427	427	0	9.5463	0	0	0	8.7	0	804320	0	0	0	804320	0	42332	0	0	0
O00159	O00159	7	7	7	Unconventional myosin-Ic	MYO1C	sp|O00159|MYO1C_HUMAN Unconventional myosin-Ic OS=Homo sapiens (Human) OX=9606 GN=MYO1C PE=1 SV=4	1	7	7	7	0	0	1	7	0	0	0	1	7	0	0	0	1	7	0	7.3	7.3	7.3	121.68	1063	1063	0	121.09	0	0	2.4	7.3	0	16532000	0	0	1353700	15178000	0	295210	0	0	24173
O00204	O00204	2	2	2	Sulfotransferase family cytosolic 2B member 1	SULT2B1	sp|O00204|ST2B1_HUMAN Sulfotransferase 2B1 OS=Homo sapiens (Human) OX=9606 GN=SULT2B1 PE=1 SV=2	1	2	2	2	2	0	0	0	0	2	0	0	0	0	2	0	0	0	0	6.3	6.3	6.3	41.307	365	365	0	14.254	6.3	0	0	0	0	1710100	1710100	0	0	0	0	81434	81434	0	0
O00231	O00231	1	1	1	26S proteasome non-ATPase regulatory subunit 11	PSMD11	sp|O00231|PSD11_HUMAN 26S proteasome non-ATPase regulatory subunit 11 OS=Homo sapiens (Human) OX=9606 GN=PSMD11 PE=1 SV=3	1	1	1	1	0	0	0	1	0	0	0	0	1	0	0	0	0	1	0	6.2	6.2	6.2	47.463	422	422	0	28.066	0	0	0	6.2	0	2977900	0	0	0	2977900	0	110290	0	0	0
O00567	O00567	1	1	1	Nucleolar protein 56	NOP56	sp|O00567|NOP56_HUMAN Nucleolar protein 56 OS=Homo sapiens (Human) OX=9606 GN=NOP56 PE=1 SV=4	1	1	1	1	0	0	0	1	0	0	0	0	1	0	0	0	0	1	0	3.5	3.5	3.5	66.049	594	594	0	6.4986	0	0	0	3.5	0	1545200	0	0	0	1545200	0	49844	0	0	0
O15523;O00571	O15523;O00571	2;2	2;2	2;2	ATP-dependent RNA helicase DDX3Y;ATP-dependent RNA helicase DDX3X	DDX3Y;DDX3X	sp|O15523|DDX3Y_HUMAN ATP-dependent RNA helicase DDX3Y OS=Homo sapiens (Human) OX=9606 GN=DDX3Y PE=1 SV=2;sp|O00571|DDX3X_HUMAN ATP-dependent RNA helicase DDX3X OS=Homo sapiens (Human) OX=9606 GN=DDX3X PE=1 SV=3	2	2	2	2	1	0	0	1	0	1	0	0	1	0	1	0	0	1	0	3.5	3.5	3.5	73.153	660	660;662	0	11.68	1.8	0	0	1.7	0	1240600	317180	0	0	923440	0	30259	7736.1	0	0
P47813;O14602	P47813;O14602	1;1	1;1	1;1	Eukaryotic translation initiation factor 1A, X-chromosomal;Eukaryotic translation initiation factor 1A, Y-chromosomal	EIF1AX;EIF1AY	sp|P47813|IF1AX_HUMAN Eukaryotic translation initiation factor 1A, X-chromosomal OS=Homo sapiens (Human) OX=9606 GN=EIF1AX PE=1 SV=2;sp|O14602|IF1AY_HUMAN Eukaryotic translation initiation factor 1A, Y-chromosomal OS=Homo sapiens (Human) OX=9606 GN=EIF1AY	2	1	1	1	0	0	1	1	0	0	0	1	1	0	0	0	1	1	0	11.1	11.1	11.1	16.46	144	144;144	0	7.8257	0	0	11.1	11.1	0	4006300	0	0	734630	3271600	0	572330	0	0	104950
O14732	O14732	2	2	2	Inositol monophosphatase 2	IMPA2	sp|O14732|IMPA2_HUMAN Inositol monophosphatase 2 OS=Homo sapiens (Human) OX=9606 GN=IMPA2 PE=1 SV=1	1	2	2	2	2	0	0	0	0	2	0	0	0	0	2	0	0	0	0	7.3	7.3	7.3	31.321	288	288	0	13.803	7.3	0	0	0	0	5931500	5931500	0	0	0	0	456270	456270	0	0
O14776	O14776	1	1	1	Transcription elongation regulator 1	TCERG1	sp|O14776|TCRG1_HUMAN Transcription elongation regulator 1 OS=Homo sapiens (Human) OX=9606 GN=TCERG1 PE=1 SV=2	1	1	1	1	0	0	0	1	0	0	0	0	1	0	0	0	0	1	0	1.5	1.5	1.5	123.9	1098	1098	0	8.3773	0	0	0	1.5	0	510070	0	0	0	510070	0	12441	0	0	0
O14818;Q8TAA3	O14818;Q8TAA3	2;1	2;1	2;1	Proteasome subunit alpha type-7;Proteasome subunit alpha type-7-like	PSMA7;PSMA8	sp|O14818|PSA7_HUMAN Proteasome subunit alpha type-7 OS=Homo sapiens (Human) OX=9606 GN=PSMA7 PE=1 SV=1;sp|Q8TAA3|PSMA8_HUMAN Proteasome subunit alpha-type 8 OS=Homo sapiens (Human) OX=9606 GN=PSMA8 PE=2 SV=3	2	2	2	2	2	0	0	0	0	2	0	0	0	0	2	0	0	0	0	9.7	9.7	9.7	27.887	248	248;256	0	11.858	9.7	0	0	0	0	2325400	2325400	0	0	0	0	166100	166100	0	0
O14874	O14874	1	1	1	[3-methyl-2-oxobutanoate dehydrogenase [lipoamide]] kinase, mitochondrial	BCKDK	sp|O14874|BCKD_HUMAN [3-methyl-2-oxobutanoate dehydrogenase [lipoamide]] kinase, mitochondrial OS=Homo sapiens (Human) OX=9606 GN=BCKDK PE=1 SV=2	1	1	1	1	0	0	0	1	0	0	0	0	1	0	0	0	0	1	0	6.1	6.1	6.1	46.36	412	412	0	10.82	0	0	0	6.1	0	1033000	0	0	0	1033000	0	46952	0	0	0
P19105;O14950;P24844	P19105;O14950	3;3;1	3;3;1	3;3;1	Myosin regulatory light chain 12A;Myosin regulatory light chain 12B	MYL12A;MYL12B	sp|P19105|ML12A_HUMAN Myosin regulatory light chain 12A OS=Homo sapiens (Human) OX=9606 GN=MYL12A PE=1 SV=2;sp|O14950|ML12B_HUMAN Myosin regulatory light chain 12B OS=Homo sapiens (Human) OX=9606 GN=MYL12B PE=1 SV=2	3	3	3	3	0	0	0	2	1	0	0	0	2	1	0	0	0	2	1	28.1	28.1	28.1	19.794	171	171;172;172	0	22.518	0	0	0	22.2	5.8	2811100	0	0	0	1799700	1011400	312350	0	0	0
O14980	O14980	1	1	1	Exportin-1	XPO1	sp|O14980|XPO1_HUMAN Exportin-1 OS=Homo sapiens (Human) OX=9606 GN=XPO1 PE=1 SV=1	1	1	1	1	0	0	0	1	0	0	0	0	1	0	0	0	0	1	0	1.7	1.7	1.7	123.38	1071	1071	0	7.4547	0	0	0	1.7	0	816500	0	0	0	816500	0	15406	0	0	0
O15042	O15042	1	1	1	U2 snRNP-associated SURP motif-containing protein	U2SURP	sp|O15042|SR140_HUMAN U2 snRNP-associated SURP motif-containing protein OS=Homo sapiens (Human) OX=9606 GN=U2SURP PE=1 SV=2	1	1	1	1	0	0	0	1	0	0	0	0	1	0	0	0	0	1	0	2.1	2.1	2.1	118.29	1029	1029	0	17.094	0	0	0	2.1	0	886180	0	0	0	886180	0	22722	0	0	0
O15067	O15067	1	1	1	Phosphoribosylformylglycinamidine synthase	PFAS	sp|O15067|PUR4_HUMAN Phosphoribosylformylglycinamidine synthase OS=Homo sapiens (Human) OX=9606 GN=PFAS PE=1 SV=4	1	1	1	1	0	0	0	1	0	0	0	0	1	0	0	0	0	1	0	2.1	2.1	2.1	144.73	1338	1338	0	11.524	0	0	0	2.1	0	987170	0	0	0	987170	0	17020	0	0	0
O15240	O15240	2	2	2	Neurosecretory protein VGF;Neuroendocrine regulatory peptide-1;Neuroendocrine regulatory peptide-2;Antimicrobial peptide VGF[554-577]	VGF	sp|O15240|VGF_HUMAN Neurosecretory protein VGF OS=Homo sapiens (Human) OX=9606 GN=VGF PE=1 SV=2	1	2	2	2	0	2	1	0	0	0	2	1	0	0	0	2	1	0	0	4.1	4.1	4.1	67.257	615	615	0	11.581	0	4.1	2.3	0	0	1773800	0	1105900	667940	0	0	47940	0	29888	18052
O15372	O15372	1	1	1	Eukaryotic translation initiation factor 3 subunit H	EIF3H	sp|O15372|EIF3H_HUMAN Eukaryotic translation initiation factor 3 subunit H OS=Homo sapiens (Human) OX=9606 GN=EIF3H PE=1 SV=1	1	1	1	1	0	0	1	1	0	0	0	1	1	0	0	0	1	1	0	7.1	7.1	7.1	39.93	352	352	0	21.86	0	0	7.1	7.1	0	2576900	0	0	1148800	1428100	0	128840	0	0	57438
O15409	O15409	1	1	1	Forkhead box protein P2	FOXP2	sp|O15409|FOXP2_HUMAN Forkhead box protein P2 OS=Homo sapiens (Human) OX=9606 GN=FOXP2 PE=1 SV=2	1	1	1	1	0	0	0	0	1	0	0	0	0	1	0	0	0	0	1	2.1	2.1	2.1	79.918	715	715	0.0033727	6.1255	0	0	0	0	2.1	3152300	0	0	0	0	3152300	157620	0	0	0
O43172	O43172	1	1	1	U4/U6 small nuclear ribonucleoprotein Prp4	PRPF4	sp|O43172|PRP4_HUMAN U4/U6 small nuclear ribonucleoprotein Prp4 OS=Homo sapiens (Human) OX=9606 GN=PRPF4 PE=1 SV=2	1	1	1	1	0	0	1	1	0	0	0	1	1	0	0	0	1	1	0	4.8	4.8	4.8	58.449	522	522	0	27.848	0	0	4.8	4.8	0	2972900	0	0	1136900	1836000	0	99098	0	0	37896
O43240	O43240	2	2	2	Kallikrein-10	KLK10	sp|O43240|KLK10_HUMAN Kallikrein-10 OS=Homo sapiens (Human) OX=9606 GN=KLK10 PE=1 SV=3	1	2	2	2	2	0	0	0	0	2	0	0	0	0	2	0	0	0	0	10.5	10.5	10.5	30.17	276	276	0	12.605	10.5	0	0	0	0	2755300	2755300	0	0	0	0	229610	229610	0	0
O43602	O43602	2	2	2	Neuronal migration protein doublecortin	DCX	sp|O43602|DCX_HUMAN Neuronal migration protein doublecortin OS=Homo sapiens (Human) OX=9606 GN=DCX PE=1 SV=4	1	2	2	2	0	0	2	1	0	0	0	2	1	0	0	0	2	1	0	7.4	7.4	7.4	40.573	365	365	0	13.777	0	0	7.4	3.6	0	1390000	0	0	934640	455370	0	69501	0	0	46732
O43684	O43684	1	1	1	Mitotic checkpoint protein BUB3	BUB3	sp|O43684|BUB3_HUMAN Mitotic checkpoint protein BUB3 OS=Homo sapiens (Human) OX=9606 GN=BUB3 PE=1 SV=1	1	1	1	1	0	0	0	1	0	0	0	0	1	0	0	0	0	1	0	5.8	5.8	5.8	37.154	328	328	0	7.0736	0	0	0	5.8	0	1408800	0	0	0	1408800	0	93920	0	0	0
O43707;P35609	O43707	11;2	7;0	7;0	Alpha-actinin-4	ACTN4	sp|O43707|ACTN4_HUMAN Alpha-actinin-4 OS=Homo sapiens (Human) OX=9606 GN=ACTN4 PE=1 SV=2	2	11	7	7	10	0	0	1	0	6	0	0	1	0	6	0	0	1	0	16.4	11.4	11.4	104.85	911	911;894	0	56.211	14.5	0	0	1.9	0	11455000	11455000	0	0	0	0	208270	208270	0	0
O43852	O43852	2	2	2	Calumenin	CALU	sp|O43852|CALU_HUMAN Calumenin OS=Homo sapiens (Human) OX=9606 GN=CALU PE=1 SV=2	1	2	2	2	0	0	0	2	0	0	0	0	2	0	0	0	0	2	0	8.6	8.6	8.6	37.106	315	315	0	23.926	0	0	0	8.6	0	2640500	0	0	0	2640500	0	165030	0	0	0
O60315	O60315	10	10	10	Zinc finger E-box-binding homeobox 2	ZEB2	sp|O60315|ZEB2_HUMAN Zinc finger E-box-binding homeobox 2 OS=Homo sapiens (Human) OX=9606 GN=ZEB2 PE=1 SV=1	1	10	10	10	7	8	8	0	5	7	8	8	0	5	7	8	8	0	5	11.9	11.9	11.9	136.45	1214	1214	0	74.099	9	9.9	8.7	0	4.9	41917000	11329000	11987000	11756000	0	6844700	821900	222130	235040	230520
O60506;O43390	O60506;O43390	2;1	2;1	2;1	Heterogeneous nuclear ribonucleoprotein Q;Heterogeneous nuclear ribonucleoprotein R	SYNCRIP;HNRNPR	sp|O60506|HNRPQ_HUMAN Heterogeneous nuclear ribonucleoprotein Q OS=Homo sapiens (Human) OX=9606 GN=SYNCRIP PE=1 SV=2;sp|O43390|HNRPR_HUMAN Heterogeneous nuclear ribonucleoprotein R OS=Homo sapiens (Human) OX=9606 GN=HNRNPR PE=1 SV=1	2	2	2	2	0	0	0	2	0	0	0	0	2	0	0	0	0	2	0	5.5	5.5	5.5	69.602	623	623;633	0	15.616	0	0	0	5.5	0	2515900	0	0	0	2515900	0	78622	0	0	0
Q99880;Q99879;Q99877;Q93079;Q8N257;Q5QNW6;Q16778;P62807;P58876;P57053;P33778;P23527;P06899;O60814;Q96A08	Q99880;Q99879;Q99877;Q93079;Q8N257;Q5QNW6;Q16778;P62807;P58876;P57053;P33778;P23527;P06899;O60814;Q96A08	2;2;2;2;2;2;2;2;2;2;2;2;2;2;1	2;2;2;2;2;2;2;2;2;2;2;2;2;2;1	2;2;2;2;2;2;2;2;2;2;2;2;2;2;1	Histone H2B type 1-L;Histone H2B type 1-M;Histone H2B type 1-N;Histone H2B type 1-H;Histone H2B type 3-B;Histone H2B type 2-F;Histone H2B type 2-E;Histone H2B type 1-C/E/F/G/I;Histone H2B type 1-D;Histone H2B type F-S;Histone H2B type 1-B;Histone H2B type 1-O;Histone H2B type 1-J;Histone H2B type 1-K;Histone H2B type 1-A	HIST1H2BL;HIST1H2BM;HIST1H2BN;HIST1H2BH;HIST3H2BB;HIST2H2BF;HIST2H2BE;HIST1H2BC;HIST1H2BD;H2BFS;HIST1H2BB;HIST1H2BO;HIST1H2BJ;HIST1H2BK;HIST1H2BA	sp|Q99880|H2B1L_HUMAN Histone H2B type 1-L OS=Homo sapiens (Human) OX=9606 GN=H2BC13 PE=1 SV=3;sp|Q99879|H2B1M_HUMAN Histone H2B type 1-M OS=Homo sapiens (Human) OX=9606 GN=H2BC14 PE=1 SV=3;sp|Q99877|H2B1N_HUMAN Histone H2B type 1-N OS=Homo sapiens (Human)	15	2	2	2	1	1	1	2	1	1	1	1	2	1	1	1	1	2	1	20.6	20.6	20.6	13.952	126	126;126;126;126;126;126;126;126;126;126;126;126;126;126;127	0	15.004	8.7	8.7	11.9	20.6	8.7	60788000	9006500	12703000	1276400	31307000	6495500	8684000	1286600	1814600	182340
O60911	O60911	8	8	8	Cathepsin L2	CTSV	sp|O60911|CATL2_HUMAN Cathepsin L2 OS=Homo sapiens (Human) OX=9606 GN=CTSV PE=1 SV=2	1	8	8	8	8	0	0	0	0	8	0	0	0	0	8	0	0	0	0	31.1	31.1	31.1	37.329	334	334	0	103.83	31.1	0	0	0	0	39923000	39923000	0	0	0	0	2217900	2217900	0	0
O60934	O60934	4	4	4	Nibrin	NBN	sp|O60934|NBN_HUMAN Nibrin OS=Homo sapiens (Human) OX=9606 GN=NBN PE=1 SV=1	1	4	4	4	3	2	2	0	1	3	2	2	0	1	3	2	2	0	1	6.2	6.2	6.2	84.958	754	754	0	27.468	5	3.6	3.1	0	1.5	9910300	3517200	2829100	2212800	0	1351300	235960	83743	67359	52686
O75083	O75083	1	1	1	WD repeat-containing protein 1	WDR1	sp|O75083|WDR1_HUMAN WD repeat-containing protein 1 OS=Homo sapiens (Human) OX=9606 GN=WDR1 PE=1 SV=4	1	1	1	1	1	0	0	0	0	1	0	0	0	0	1	0	0	0	0	3.6	3.6	3.6	66.193	606	606	0	22.146	3.6	0	0	0	0	1061300	1061300	0	0	0	0	35376	35376	0	0
O75223	O75223	2	2	2	Gamma-glutamylcyclotransferase	GGCT	sp|O75223|GGCT_HUMAN Gamma-glutamylcyclotransferase OS=Homo sapiens (Human) OX=9606 GN=GGCT PE=1 SV=1	1	2	2	2	0	0	0	0	2	0	0	0	0	2	0	0	0	0	2	10.6	10.6	10.6	21.007	188	188	0	11.001	0	0	0	0	10.6	4043000	0	0	0	0	4043000	311000	0	0	0
O75342	O75342	10	10	10	Arachidonate 12-lipoxygenase, 12R-type	ALOX12B	sp|O75342|LX12B_HUMAN Arachidonate 12-lipoxygenase, 12R-type OS=Homo sapiens (Human) OX=9606 GN=ALOX12B PE=1 SV=1	1	10	10	10	10	0	0	0	1	10	0	0	0	1	10	0	0	0	1	18.3	18.3	18.3	80.355	701	701	0	77.237	18.3	0	0	0	1.7	40110000	39038000	0	0	0	1072100	1114200	1084400	0	0
O75369	O75369	5	3	3	Filamin-B	FLNB	sp|O75369|FLNB_HUMAN Filamin-B OS=Homo sapiens (Human) OX=9606 GN=FLNB PE=1 SV=2	1	5	3	3	0	1	2	5	0	0	1	1	3	0	0	1	1	3	0	3.4	2.2	2.2	278.16	2602	2602	0	26.426	0	1	1.7	3.4	0	7232200	0	539560	1816100	4876600	0	50931	0	3799.7	12790
O75475	O75475	1	1	1	PC4 and SFRS1-interacting protein	PSIP1	sp|O75475|PSIP1_HUMAN PC4 and SFRS1-interacting protein OS=Homo sapiens (Human) OX=9606 GN=PSIP1 PE=1 SV=1	1	1	1	1	0	0	0	1	0	0	0	0	1	0	0	0	0	1	0	3.2	3.2	3.2	60.103	530	530	0	8.1523	0	0	0	3.2	0	1303200	0	0	0	1303200	0	46543	0	0	0
O75533	O75533	4	4	4	Splicing factor 3B subunit 1	SF3B1	sp|O75533|SF3B1_HUMAN Splicing factor 3B subunit 1 OS=Homo sapiens (Human) OX=9606 GN=SF3B1 PE=1 SV=3	1	4	4	4	0	0	0	4	0	0	0	0	4	0	0	0	0	4	0	5.3	5.3	5.3	145.83	1304	1304	0	65.779	0	0	0	5.3	0	5186700	0	0	0	5186700	0	83657	0	0	0
O75534	O75534	1	1	1	Cold shock domain-containing protein E1	CSDE1	sp|O75534|CSDE1_HUMAN Cold shock domain-containing protein E1 OS=Homo sapiens (Human) OX=9606 GN=CSDE1 PE=1 SV=2	1	1	1	1	0	1	1	1	0	0	1	1	1	0	0	1	1	1	0	2.9	2.9	2.9	88.884	798	798	0	16.067	0	2.9	2.9	2.9	0	14740000	0	1388900	7012600	6338800	0	320440	0	30194	152450
O75608	O75608	1	1	1	Acyl-protein thioesterase 1	LYPLA1	sp|O75608|LYPA1_HUMAN Acyl-protein thioesterase 1 OS=Homo sapiens (Human) OX=9606 GN=LYPLA1 PE=1 SV=1	1	1	1	1	0	0	0	1	0	0	0	0	1	0	0	0	0	1	0	10	10	10	24.669	230	230	0.0017544	6.402	0	0	0	10	0	685240	0	0	0	685240	0	57104	0	0	0
O75635	O75635	6	6	6	Serpin B7	SERPINB7	sp|O75635|SPB7_HUMAN Serpin B7 OS=Homo sapiens (Human) OX=9606 GN=SERPINB7 PE=1 SV=1	1	6	6	6	6	0	0	0	0	6	0	0	0	0	6	0	0	0	0	16.8	16.8	16.8	42.904	380	380	0	46.281	16.8	0	0	0	0	16767000	16767000	0	0	0	0	729010	729010	0	0
O75643	O75643	1	1	1	U5 small nuclear ribonucleoprotein 200 kDa helicase	SNRNP200	sp|O75643|U520_HUMAN U5 small nuclear ribonucleoprotein 200 kDa helicase OS=Homo sapiens (Human) OX=9606 GN=SNRNP200 PE=1 SV=2	1	1	1	1	0	0	0	1	0	0	0	0	1	0	0	0	0	1	0	0.9	0.9	0.9	244.5	2136	2136	0	16.998	0	0	0	0.9	0	1348700	0	0	0	1348700	0	11430	0	0	0
O75821	O75821	2	2	2	Eukaryotic translation initiation factor 3 subunit G	EIF3G	sp|O75821|EIF3G_HUMAN Eukaryotic translation initiation factor 3 subunit G OS=Homo sapiens (Human) OX=9606 GN=EIF3G PE=1 SV=2	1	2	2	2	0	0	1	2	0	0	0	1	2	0	0	0	1	2	0	17.2	17.2	17.2	35.611	320	320	0	24.536	0	0	7.8	17.2	0	5113500	0	0	1266300	3847200	0	269130	0	0	66645
O95777	O95777	2	2	2	U6 snRNA-associated Sm-like protein LSm8	LSM8	sp|O95777|LSM8_HUMAN U6 snRNA-associated Sm-like protein LSm8 OS=Homo sapiens (Human) OX=9606 GN=LSM8 PE=1 SV=3	1	2	2	2	0	0	1	2	0	0	0	1	2	0	0	0	1	2	0	44.8	44.8	44.8	10.403	96	96	0	40.845	0	0	25	44.8	0	12415000	0	0	1892400	10523000	0	1773600	0	0	270350
O95831	O95831	1	1	1	Apoptosis-inducing factor 1, mitochondrial	AIFM1	sp|O95831|AIFM1_HUMAN Apoptosis-inducing factor 1, mitochondrial OS=Homo sapiens (Human) OX=9606 GN=AIFM1 PE=1 SV=1	1	1	1	1	0	0	0	1	0	0	0	0	1	0	0	0	0	1	0	3.4	3.4	3.4	66.9	613	613	0	6.7154	0	0	0	3.4	0	752070	0	0	0	752070	0	24260	0	0	0
P00338;Q6ZMR3;P07864;P07195	P00338	3;1;1;1	3;1;1;1	3;1;1;1	L-lactate dehydrogenase A chain	LDHA	sp|P00338|LDHA_HUMAN L-lactate dehydrogenase A chain OS=Homo sapiens (Human) OX=9606 GN=LDHA PE=1 SV=2	4	3	3	3	2	0	0	1	0	2	0	0	1	0	2	0	0	1	0	14.2	14.2	14.2	36.688	332	332;332;332;334	0	36.915	8.1	0	0	6	0	9234800	8833800	0	0	400990	0	513050	490770	0	0
P00491	P00491	3	3	3	Purine nucleoside phosphorylase	PNP	sp|P00491|PNPH_HUMAN Purine nucleoside phosphorylase OS=Homo sapiens (Human) OX=9606 GN=PNP PE=1 SV=2	1	3	3	3	3	0	0	0	0	3	0	0	0	0	3	0	0	0	0	13.5	13.5	13.5	32.118	289	289	0	16.687	13.5	0	0	0	0	2872200	2872200	0	0	0	0	159570	159570	0	0
P00505	P00505	2	2	2	Aspartate aminotransferase, mitochondrial	GOT2	sp|P00505|AATM_HUMAN Aspartate aminotransferase, mitochondrial OS=Homo sapiens (Human) OX=9606 GN=GOT2 PE=1 SV=3	1	2	2	2	2	0	0	0	0	2	0	0	0	0	2	0	0	0	0	7.2	7.2	7.2	47.517	430	430	0	21.152	7.2	0	0	0	0	778540	778540	0	0	0	0	29944	29944	0	0
P00558;P07205	P00558;P07205	6;3	6;3	6;3	Phosphoglycerate kinase 1;Phosphoglycerate kinase 2	PGK1;PGK2	sp|P00558|PGK1_HUMAN Phosphoglycerate kinase 1 OS=Homo sapiens (Human) OX=9606 GN=PGK1 PE=1 SV=3;sp|P07205|PGK2_HUMAN Phosphoglycerate kinase 2 OS=Homo sapiens (Human) OX=9606 GN=PGK2 PE=1 SV=3	2	6	6	6	2	0	1	5	0	2	0	1	5	0	2	0	1	5	0	21.8	21.8	21.8	44.614	417	417;417	0	59.771	8.2	0	4.3	17.7	0	7770700	3244600	0	413480	4112700	0	287800	120170	0	15314
P01008	P01008	1	1	1	Antithrombin-III	SERPINC1	sp|P01008|ANT3_HUMAN Antithrombin-III OS=Homo sapiens (Human) OX=9606 GN=SERPINC1 PE=1 SV=1	1	1	1	1	0	1	1	0	0	0	1	1	0	0	0	1	1	0	0	2.4	2.4	2.4	52.602	464	464	0	6.4222	0	2.4	2.4	0	0	1776100	0	1211600	564500	0	0	65782	0	44874	20907
P01011	P01011	8	8	8	Alpha-1-antichymotrypsin;Alpha-1-antichymotrypsin His-Pro-less	SERPINA3	sp|P01011|AACT_HUMAN Alpha-1-antichymotrypsin OS=Homo sapiens (Human) OX=9606 GN=SERPINA3 PE=1 SV=2	1	8	8	8	8	0	0	0	0	8	0	0	0	0	8	0	0	0	0	20.1	20.1	20.1	47.65	423	423	0	121	20.1	0	0	0	0	80062000	80062000	0	0	0	0	4003100	4003100	0	0
P01040	P01040	4	4	4	Cystatin-A;Cystatin-A, N-terminally processed	CSTA	sp|P01040|CYTA_HUMAN Cystatin-A OS=Homo sapiens (Human) OX=9606 GN=CSTA PE=1 SV=1	1	4	4	4	2	4	0	0	2	2	4	0	0	2	2	4	0	0	2	48	48	48	11.006	98	98	0	29.911	33.7	48	0	0	21.4	9247200	2308500	5084000	0	0	1854700	1321000	329780	726290	0
P01594;P01593	P01594;P01593	1;1	1;1	1;1	Ig kappa chain V-I region AU;Ig kappa chain V-I region AG		sp|P01594|KV133_HUMAN Immunoglobulin kappa variable 1-33 OS=Homo sapiens (Human) OX=9606 GN=IGKV1-33 PE=1 SV=2;sp|P01593|KVD33_HUMAN Immunoglobulin kappa variable 1D-33 OS=Homo sapiens (Human) OX=9606 GN=IGKV1D-33 PE=1 SV=2	2	1	1	1	0	0	0	1	0	0	0	0	1	0	0	0	0	1	0	13.7	13.7	13.7	12.848	117	117;117	0	10.777	0	0	0	13.7	0	2660900	0	0	0	2660900	0	665230	0	0	0
P01619;A0A0C4DH25	P01619;A0A0C4DH25	2;1	2;1	2;1	Ig kappa chain V-III region B6	IGKV3D-20	sp|P01619|KV320_HUMAN Immunoglobulin kappa variable 3-20 OS=Homo sapiens (Human) OX=9606 GN=IGKV3-20 PE=1 SV=2;sp|A0A0C4DH25|KVD20_HUMAN Immunoglobulin kappa variable 3D-20 OS=Homo sapiens (Human) OX=9606 GN=IGKV3D-20 PE=3 SV=1	2	2	2	2	2	0	0	0	0	2	0	0	0	0	2	0	0	0	0	21.6	21.6	21.6	12.557	116	116;116	0	14.078	21.6	0	0	0	0	7738900	7738900	0	0	0	0	1547800	1547800	0	0
P0DP04;P01782	P0DP04;P01782	2;2	1;1	1;1	Ig heavy chain V-III region DOB		sp|P0DP04|HV43D_HUMAN Immunoglobulin heavy variable 3-43D OS=Homo sapiens (Human) OX=9606 GN=IGHV3-43D PE=3 SV=1;sp|P01782|HV309_HUMAN Immunoglobulin heavy variable 3-9 OS=Homo sapiens (Human) OX=9606 GN=IGHV3-9 PE=1 SV=2	2	2	1	1	2	0	0	0	0	1	0	0	0	0	1	0	0	0	0	18.6	9.3	9.3	13.017	118	118;118	0.0034722	6.3473	18.6	0	0	0	0	921780	921780	0	0	0	0	153630	153630	0	0
P01834	P01834	8	8	8	Ig kappa chain C region	IGKC	sp|P01834|IGKC_HUMAN Immunoglobulin kappa constant OS=Homo sapiens (Human) OX=9606 GN=IGKC PE=1 SV=2	1	8	8	8	8	2	2	1	3	8	2	2	1	3	8	2	2	1	3	86.9	86.9	86.9	11.765	107	107	0	323.31	86.9	34.6	34.6	18.7	51.4	248850000	233710000	3609800	4011900	1733300	5780400	49770000	46743000	721960	802380
P01857	P01857	17	17	7	Ig gamma-1 chain C region	IGHG1	sp|P01857|IGHG1_HUMAN Immunoglobulin heavy constant gamma 1 OS=Homo sapiens (Human) OX=9606 GN=IGHG1 PE=1 SV=1	1	17	17	7	16	5	4	3	5	16	5	4	3	5	6	1	1	0	3	64.2	64.2	34.5	36.105	330	330	0	245.01	60.6	19.4	14.5	5.8	23	33887000000	8294000000	7821900000	5567400000	8924400000	3279300000	2259100000	552930000	521460000	371160000
P01859	P01859	11	7	4	Ig gamma-2 chain C region	IGHG2	sp|P01859|IGHG2_HUMAN Immunoglobulin heavy constant gamma 2 OS=Homo sapiens (Human) OX=9606 GN=IGHG2 PE=1 SV=2	1	11	7	4	10	2	3	1	3	6	0	1	0	2	4	0	0	0	0	46.9	34.7	21.8	35.9	326	326	0	73.866	42.6	5.2	9.5	2.1	10.1	85338000	79859000	0	1103600	0	4375600	6564400	6143000	0	84889
P01876	P01876	3	3	3	Ig alpha-1 chain C region	IGHA1	sp|P01876|IGHA1_HUMAN Immunoglobulin heavy constant alpha 1 OS=Homo sapiens (Human) OX=9606 GN=IGHA1 PE=1 SV=2	1	3	3	3	2	0	0	1	0	2	0	0	1	0	2	0	0	1	0	10.2	10.2	10.2	37.654	353	353	0	16.405	7.6	0	0	2.5	0	2705500	1485600	0	0	1219900	0	169090	92848	0	0
P02511	P02511	2	2	2	Alpha-crystallin B chain	CRYAB	sp|P02511|CRYAB_HUMAN Alpha-crystallin B chain OS=Homo sapiens (Human) OX=9606 GN=CRYAB PE=1 SV=2	1	2	2	2	2	0	0	0	0	2	0	0	0	0	2	0	0	0	0	11.4	11.4	11.4	20.159	175	175	0	11.796	11.4	0	0	0	0	5804000	5804000	0	0	0	0	527640	527640	0	0
P02545	P02545	2	2	2	Prelamin-A/C;Lamin-A/C	LMNA	sp|P02545|LMNA_HUMAN Prelamin-A/C OS=Homo sapiens (Human) OX=9606 GN=LMNA PE=1 SV=1	1	2	2	2	2	0	0	0	0	2	0	0	0	0	2	0	0	0	0	1.8	1.8	1.8	74.139	664	664	0	10.859	1.8	0	0	0	0	4297900	4297900	0	0	0	0	104830	104830	0	0
P02751	P02751	1	1	1	Fibronectin;Anastellin;Ugl-Y1;Ugl-Y2;Ugl-Y3	FN1	sp|P02751|FINC_HUMAN Fibronectin OS=Homo sapiens (Human) OX=9606 GN=FN1 PE=1 SV=5	1	1	1	1	0	0	0	1	0	0	0	0	1	0	0	0	0	1	0	1	1	1	272.32	2477	2477	0	12.538	0	0	0	1	0	1304500	0	0	0	1304500	0	12916	0	0	0
P02788	P02788	3	3	3	Lactotransferrin;Lactoferricin-H;Kaliocin-1;Lactoferroxin-A;Lactoferroxin-B;Lactoferroxin-C	LTF	sp|P02788|TRFL_HUMAN Lactotransferrin OS=Homo sapiens (Human) OX=9606 GN=LTF PE=1 SV=6	1	3	3	3	1	1	0	1	3	1	1	0	1	3	1	1	0	1	3	5.1	5.1	5.1	78.181	710	710	0	20.112	1.4	1.4	0	1.4	5.1	6878400	973970	1431200	0	502400	3970800	146350	20723	30451	0
P02790	P02790	2	2	2	Hemopexin	HPX	sp|P02790|HEMO_HUMAN Hemopexin OS=Homo sapiens (Human) OX=9606 GN=HPX PE=1 SV=2	1	2	2	2	2	0	0	0	0	2	0	0	0	0	2	0	0	0	0	9.7	9.7	9.7	51.676	462	462	0	17.362	9.7	0	0	0	0	3515300	3515300	0	0	0	0	152840	152840	0	0
P02810	P02810	1	1	1	Salivary acidic proline-rich phosphoprotein 1/2;Salivary acidic proline-rich phosphoprotein 1/2;Salivary acidic proline-rich phosphoprotein 3/4;Peptide P-C	PRH1	sp|P02810|PRPC_HUMAN Salivary acidic proline-rich phosphoprotein 1/2 OS=Homo sapiens (Human) OX=9606 GN=PRH1 PE=1 SV=2	1	1	1	1	0	0	0	0	1	0	0	0	0	1	0	0	0	0	1	9	9	9	17.016	166	166	0.00625	5.7059	0	0	0	0	9	436970	0	0	0	0	436970	87395	0	0	0
P04040	P04040	6	6	6	Catalase	CAT	sp|P04040|CATA_HUMAN Catalase OS=Homo sapiens (Human) OX=9606 GN=CAT PE=1 SV=3	1	6	6	6	3	1	2	2	2	3	1	2	2	2	3	1	2	2	2	15.6	15.6	15.6	59.755	527	527	0	53.326	8.3	1.7	5.9	5.5	4.2	8659000	4057200	465980	1691300	1326100	1118400	298590	139900	16068	58320
P04062	P04062	1	1	1	Glucosylceramidase	GBA	sp|P04062|GLCM_HUMAN Lysosomal acid glucosylceramidase OS=Homo sapiens (Human) OX=9606 GN=GBA PE=1 SV=3	1	1	1	1	1	0	0	0	0	1	0	0	0	0	1	0	0	0	0	2.4	2.4	2.4	59.716	536	536	0.0064	5.8398	2.4	0	0	0	0	816670	816670	0	0	0	0	30247	30247	0	0
P04075;P09972	P04075	7;1	7;1	7;1	Fructose-bisphosphate aldolase A	ALDOA	sp|P04075|ALDOA_HUMAN Fructose-bisphosphate aldolase A OS=Homo sapiens (Human) OX=9606 GN=ALDOA PE=1 SV=2	2	7	7	7	7	0	0	0	2	7	0	0	0	2	7	0	0	0	2	34.1	34.1	34.1	39.42	364	364;364	0	63.13	34.1	0	0	0	7.7	20131000	16585000	0	0	0	3545500	875250	721100	0	0
P04080	P04080	1	1	1	Cystatin-B	CSTB	sp|P04080|CYTB_HUMAN Cystatin-B OS=Homo sapiens (Human) OX=9606 GN=CSTB PE=1 SV=2	1	1	1	1	1	0	0	0	0	1	0	0	0	0	1	0	0	0	0	12.2	12.2	12.2	11.139	98	98	0	10.198	12.2	0	0	0	0	2586100	2586100	0	0	0	0	431010	431010	0	0
P04083	P04083	7	7	7	Annexin A1	ANXA1	sp|P04083|ANXA1_HUMAN Annexin A1 OS=Homo sapiens (Human) OX=9606 GN=ANXA1 PE=1 SV=2	1	7	7	7	7	0	0	0	0	7	0	0	0	0	7	0	0	0	0	21.4	21.4	21.4	38.714	346	346	0	58.055	21.4	0	0	0	0	8230200	8230200	0	0	0	0	411510	411510	0	0
P04179	P04179	2	2	2	Superoxide dismutase [Mn], mitochondrial	SOD2	sp|P04179|SODM_HUMAN Superoxide dismutase [Mn], mitochondrial OS=Homo sapiens (Human) OX=9606 GN=SOD2 PE=1 SV=3	1	2	2	2	2	0	0	0	0	2	0	0	0	0	2	0	0	0	0	10.4	10.4	10.4	24.75	222	222	0	13.48	10.4	0	0	0	0	2853300	2853300	0	0	0	0	259390	259390	0	0
P04259	P04259	71	4	3	Keratin, type II cytoskeletal 6B	KRT6B	sp|P04259|K2C6B_HUMAN Keratin, type II cytoskeletal 6B OS=Homo sapiens (Human) OX=9606 GN=KRT6B PE=1 SV=5	1	71	4	3	71	16	14	11	31	4	1	1	1	1	3	0	0	0	0	72.5	5.3	5.3	60.066	564	564	0	93.706	72.5	25.5	22	17.9	53.5	1961000000	1077600000	116210000	177700000	103860000	485700000	65368000	35919000	3873700	5923400
P04264;CON__P04264;CON__H-INV:HIT000016045	P04264;CON__P04264	56;53;3	49;46;0	40;37;0	Keratin, type II cytoskeletal 1	KRT1	sp|P04264|K2C1_HUMAN Keratin, type II cytoskeletal 1 OS=Homo sapiens (Human) OX=9606 GN=KRT1 PE=1 SV=6;	3	56	49	40	50	44	46	43	50	43	38	40	38	43	34	29	31	29	34	68.2	66.8	59.2	66.038	644	644;644;99	0	323.31	64	58.2	58.9	58.7	65.1	33729000000	10252000000	3023300000	4984700000	2602500000	12867000000	1088000000	330700000	97526000	160800000
P04406;O14556	P04406	20;1	20;1	20;1	Glyceraldehyde-3-phosphate dehydrogenase	GAPDH	sp|P04406|G3P_HUMAN Glyceraldehyde-3-phosphate dehydrogenase OS=Homo sapiens (Human) OX=9606 GN=GAPDH PE=1 SV=3	2	20	20	20	20	4	4	5	6	20	4	4	5	6	20	4	4	5	6	62.7	62.7	62.7	36.053	335	335;408	0	273.39	62.7	22.1	17	23.3	22.7	779100000	731950000	3735100	6260800	15253000	21895000	45829000	43056000	219710	368280
P04637	P04637	1	1	1	Cellular tumor antigen p53	TP53	sp|P04637|P53_HUMAN Cellular tumor antigen p53 OS=Homo sapiens (Human) OX=9606 GN=TP53 PE=1 SV=4	1	1	1	1	0	0	0	1	0	0	0	0	1	0	0	0	0	1	0	4.8	4.8	4.8	43.653	393	393	0	8.1083	0	0	0	4.8	0	788890	0	0	0	788890	0	43827	0	0	0
P04792	P04792	10	10	10	Heat shock protein beta-1	HSPB1	sp|P04792|HSPB1_HUMAN Heat shock protein beta-1 OS=Homo sapiens (Human) OX=9606 GN=HSPB1 PE=1 SV=2	1	10	10	10	10	1	0	0	1	10	1	0	0	1	10	1	0	0	1	61	61	61	22.782	205	205	0	160.94	61	7.8	0	0	7.8	239190000	237380000	0	0	0	1811100	17085000	16956000	0	0
P04843	P04843	3	3	3	Dolichyl-diphosphooligosaccharide--protein glycosyltransferase subunit 1	RPN1	sp|P04843|RPN1_HUMAN Dolichyl-diphosphooligosaccharide--protein glycosyltransferase subunit 1 OS=Homo sapiens (Human) OX=9606 GN=RPN1 PE=1 SV=1	1	3	3	3	2	0	0	1	0	2	0	0	1	0	2	0	0	1	0	6.8	6.8	6.8	68.569	607	607	0	22.199	3.6	0	0	3.1	0	4270300	3317000	0	0	953240	0	115410	89649	0	0
P04844	P04844	2	2	2	Dolichyl-diphosphooligosaccharide--protein glycosyltransferase subunit 2	RPN2	sp|P04844|RPN2_HUMAN Dolichyl-diphosphooligosaccharide--protein glycosyltransferase subunit 2 OS=Homo sapiens (Human) OX=9606 GN=RPN2 PE=1 SV=3	1	2	2	2	1	0	0	1	0	1	0	0	1	0	1	0	0	1	0	7.6	7.6	7.6	69.283	631	631	0	15.889	2.2	0	0	5.4	0	1647200	1056000	0	0	591210	0	71617	45913	0	0
P04899;P63096;P11488;P19087;P09471;A8MTJ3;P38405;Q5JWF2	P04899;P63096	5;4;1;1;1;1;1;1	5;4;1;1;1;1;1;1	2;1;0;0;0;0;0;0	Guanine nucleotide-binding protein G(i) subunit alpha-2;Guanine nucleotide-binding protein G(i) subunit alpha-1	GNAI2;GNAI1	sp|P04899|GNAI2_HUMAN Guanine nucleotide-binding protein G(i) subunit alpha-2 OS=Homo sapiens (Human) OX=9606 GN=GNAI2 PE=1 SV=3;sp|P63096|GNAI1_HUMAN Guanine nucleotide-binding protein G(i) subunit alpha-1 OS=Homo sapiens (Human) OX=9606 GN=GNAI1 PE=1 SV=	8	5	5	2	1	2	1	4	0	1	2	1	4	0	0	0	0	2	0	16.9	16.9	8.5	40.45	355	355;354;350;354;354;354;381;1037	0	42.295	3.1	5.4	4.2	13.8	0	20935000	734090	1754900	7800300	10645000	0	1231400	43182	103230	458840
Q93077;Q7L7L0;P04908;Q71UI9;P0C0S5;Q8IUE6;Q96QV6;P16104	Q93077;Q7L7L0;P04908	3;3;3;1;1;1;1;1	3;3;3;1;1;1;1;1	1;1;1;0;0;0;0;0	Histone H2A type 1-C;Histone H2A type 3;Histone H2A type 1-B/E	HIST1H2AC;HIST3H2A;HIST1H2AB	sp|Q93077|H2A1C_HUMAN Histone H2A type 1-C OS=Homo sapiens (Human) OX=9606 GN=H2AC6 PE=1 SV=3;sp|Q7L7L0|H2A3_HUMAN Histone H2A type 3 OS=Homo sapiens (Human) OX=9606 GN=H2AW PE=1 SV=3;sp|P04908|H2A1B_HUMAN Histone H2A type 1-B/E OS=Homo sapiens (Human) OX=	8	3	3	1	2	2	1	3	2	2	2	1	3	2	0	0	0	1	0	30	30	8.5	14.105	130	130;130;130;128;128;130;131;143	0	30.357	21.5	21.5	14.6	30	21.5	65602000	5872800	13583000	3669200	33708000	8768800	13120000	1174600	2716700	733830
P05026	P05026	4	4	4	Sodium/potassium-transporting ATPase subunit beta-1	ATP1B1	sp|P05026|AT1B1_HUMAN Sodium/potassium-transporting ATPase subunit beta-1 OS=Homo sapiens (Human) OX=9606 GN=ATP1B1 PE=1 SV=1	1	4	4	4	4	0	0	0	0	4	0	0	0	0	4	0	0	0	0	20.8	20.8	20.8	35.061	303	303	0	40.127	20.8	0	0	0	0	13255000	13255000	0	0	0	0	1104600	1104600	0	0
P05089	P05089	4	4	4	Arginase-1	ARG1	sp|P05089|ARGI1_HUMAN Arginase-1 OS=Homo sapiens (Human) OX=9606 GN=ARG1 PE=1 SV=2	1	4	4	4	2	3	2	1	4	2	3	2	1	4	2	3	2	1	4	11.2	11.2	11.2	34.735	322	322	0	24.923	7.5	8.4	3.7	3.4	11.2	19103000	2286700	5190000	3120300	1366300	7139800	1123700	134510	305290	183550
P05109	P05109	8	8	8	Protein S100-A8;Protein S100-A8, N-terminally processed	S100A8	sp|P05109|S10A8_HUMAN Protein S100-A8 OS=Homo sapiens (Human) OX=9606 GN=S100A8 PE=1 SV=1	1	8	8	8	8	1	0	0	2	8	1	0	0	2	8	1	0	0	2	55.9	55.9	55.9	10.834	93	93	0	100.91	55.9	11.8	0	0	19.4	673670000	669460000	1413300	0	0	2796600	84209000	83682000	176660	0
P05141;P12235;Q9H0C2	P05141	5;2;1	5;2;1	2;0;0	ADP/ATP translocase 2;ADP/ATP translocase 2, N-terminally processed	SLC25A5	sp|P05141|ADT2_HUMAN ADP/ATP translocase 2 OS=Homo sapiens (Human) OX=9606 GN=SLC25A5 PE=1 SV=7	3	5	5	2	3	0	0	2	0	3	0	0	2	0	1	0	0	1	0	16.8	16.8	7.7	32.852	298	298;298;315	0	27.724	9.1	0	0	7.7	0	7257500	5320800	0	0	1936700	0	381970	280040	0	0
P05388;Q8NHW5	P05388;Q8NHW5	6;5	6;5	6;5	60S acidic ribosomal protein P0;60S acidic ribosomal protein P0-like	RPLP0;RPLP0P6	sp|P05388|RLA0_HUMAN 60S acidic ribosomal protein P0 OS=Homo sapiens (Human) OX=9606 GN=RPLP0 PE=1 SV=1;sp|Q8NHW5|RLA0L_HUMAN 60S acidic ribosomal protein P0-like OS=Homo sapiens (Human) OX=9606 GN=RPLP0P6 PE=5 SV=1	2	6	6	6	3	5	4	2	4	3	5	4	2	4	3	5	4	2	4	26.2	26.2	26.2	34.273	317	317;317	0	44.104	10.7	21.1	17.4	8.2	17.4	25010000	3785100	10047000	5712200	3181000	2284500	1923900	291160	772880	439400
P05423	P05423	1	1	1	DNA-directed RNA polymerase III subunit RPC4	POLR3D	sp|P05423|RPC4_HUMAN DNA-directed RNA polymerase III subunit RPC4 OS=Homo sapiens (Human) OX=9606 GN=POLR3D PE=1 SV=2	1	1	1	1	0	1	1	0	1	0	1	1	0	1	0	1	1	0	1	5.8	5.8	5.8	44.395	398	398	0	8.4566	0	5.8	5.8	0	5.8	1839400	0	777920	470500	0	590980	83610	0	35360	21387
P05496;Q06055;P48201	P05496;Q06055;P48201	1;1;1	1;1;1	1;1;1	ATP synthase F(0) complex subunit C1, mitochondrial;ATP synthase F(0) complex subunit C2, mitochondrial;ATP synthase F(0) complex subunit C3, mitochondrial	ATP5G1;ATP5G2;ATP5G3	sp|P05496|AT5G1_HUMAN ATP synthase F(0) complex subunit C1, mitochondrial OS=Homo sapiens (Human) OX=9606 GN=ATP5MC1 PE=1 SV=2;sp|Q06055|AT5G2_HUMAN ATP synthase F(0) complex subunit C2, mitochondrial OS=Homo sapiens (Human) OX=9606 GN=ATP5MC2 PE=1 SV=1;sp	3	1	1	1	1	1	0	1	0	1	1	0	1	0	1	1	0	1	0	22.8	22.8	22.8	14.277	136	136;141;142	0	44.001	22.8	22.8	0	22.8	0	4526000	702500	951050	0	2872500	0	905210	140500	190210	0
P06312	P06312	2	2	2	Ig kappa chain V-IV region	IGKV4-1	sp|P06312|KV401_HUMAN Immunoglobulin kappa variable 4-1 OS=Homo sapiens (Human) OX=9606 GN=IGKV4-1 PE=1 SV=1	1	2	2	2	1	0	0	1	0	1	0	0	1	0	1	0	0	1	0	12.4	12.4	12.4	13.38	121	121	0	11.156	7.4	0	0	12.4	0	1966600	876030	0	0	1090600	0	491660	219010	0	0
P06454	P06454	1	1	1	Prothymosin alpha;Prothymosin alpha, N-terminally processed;Thymosin alpha-1	PTMA	sp|P06454|PTMA_HUMAN Prothymosin alpha OS=Homo sapiens (Human) OX=9606 GN=PTMA PE=1 SV=2	1	1	1	1	0	0	1	1	0	0	0	1	1	0	0	0	1	1	0	12.6	12.6	12.6	12.203	111	111	0	7.9414	0	0	12.6	12.6	0	2547400	0	0	805070	1742400	0	849140	0	0	268360
P06576	P06576	10	10	10	ATP synthase subunit beta, mitochondrial	ATP5B	sp|P06576|ATPB_HUMAN ATP synthase subunit beta, mitochondrial OS=Homo sapiens (Human) OX=9606 GN=ATP5F1B PE=1 SV=3	1	10	10	10	5	3	1	6	2	5	3	1	6	2	5	3	1	6	2	38.4	38.4	38.4	56.559	529	529	0	135.17	17.6	12.7	3	26.8	9.1	32849000	11599000	2903900	392800	16704000	1249200	1132700	399960	100130	13545
P06702	P06702	8	8	8	Protein S100-A9	S100A9	sp|P06702|S10A9_HUMAN Protein S100-A9 OS=Homo sapiens (Human) OX=9606 GN=S100A9 PE=1 SV=1	1	8	8	8	8	1	0	0	3	8	1	0	0	3	8	1	0	0	3	60.5	60.5	60.5	13.242	114	114	0	170.29	60.5	13.2	0	0	37.7	539190000	517700000	915750	0	0	20570000	67398000	64713000	114470	0
P06733;P09104	P06733	8;1	8;1	7;0	Alpha-enolase	ENO1	sp|P06733|ENOA_HUMAN Alpha-enolase OS=Homo sapiens (Human) OX=9606 GN=ENO1 PE=1 SV=2	2	8	8	7	3	0	2	4	0	3	0	2	4	0	3	0	2	3	0	20.7	20.7	20.7	47.168	434	434;434	0	84.074	8.1	0	6.9	10.4	0	16665000	6113500	0	1679500	8871900	0	757490	277880	0	76341
P06744	P06744	1	1	1	Glucose-6-phosphate isomerase	GPI	sp|P06744|G6PI_HUMAN Glucose-6-phosphate isomerase OS=Homo sapiens (Human) OX=9606 GN=GPI PE=1 SV=4	1	1	1	1	1	0	0	0	0	1	0	0	0	0	1	0	0	0	0	3	3	3	63.146	558	558	0.0049423	5.9991	3	0	0	0	0	584210	584210	0	0	0	0	22470	22470	0	0
P06748	P06748	4	4	4	Nucleophosmin	NPM1	sp|P06748|NPM_HUMAN Nucleophosmin OS=Homo sapiens (Human) OX=9606 GN=NPM1 PE=1 SV=2	1	4	4	4	0	1	3	3	1	0	1	3	3	1	0	1	3	3	1	15.6	15.6	15.6	32.575	294	294	0	133.47	0	3.1	15	15.6	3.1	64860000	0	3065600	7735100	52838000	1222200	5405000	0	255470	644590
P06753	P06753	9	4	4	Tropomyosin alpha-3 chain	TPM3	sp|P06753|TPM3_HUMAN Tropomyosin alpha-3 chain OS=Homo sapiens (Human) OX=9606 GN=TPM3 PE=1 SV=2	1	9	4	4	6	1	3	6	0	3	0	0	1	0	3	0	0	1	0	24.9	13	13	32.95	285	285	0	23.94	23.5	4.6	11.9	16.8	0	8879800	7577700	0	0	1302100	0	554990	473600	0	0
P07197	P07197	2	1	1	Neurofilament medium polypeptide	NEFM	sp|P07197|NFM_HUMAN Neurofilament medium polypeptide OS=Homo sapiens (Human) OX=9606 GN=NEFM PE=1 SV=3	1	2	1	1	0	1	0	1	1	0	0	0	0	1	0	0	0	0	1	2.1	1.1	1.1	102.47	916	916	0.0033613	6.1192	0	1	0	1	1.1	752470	0	0	0	0	752470	16722	0	0	0
P07237	P07237	3	3	3	Protein disulfide-isomerase	P4HB	sp|P07237|PDIA1_HUMAN Protein disulfide-isomerase OS=Homo sapiens (Human) OX=9606 GN=P4HB PE=1 SV=3	1	3	3	3	2	0	0	1	0	2	0	0	1	0	2	0	0	1	0	7.5	7.5	7.5	57.116	508	508	0	28.979	3.7	0	0	3.7	0	5830100	1358400	0	0	4471600	0	166570	38812	0	0
P07305	P07305	2	2	2	Histone H1.0;Histone H1.0, N-terminally processed	H1F0	sp|P07305|H10_HUMAN Histone H1.0 OS=Homo sapiens (Human) OX=9606 GN=H1-0 PE=1 SV=3	1	2	2	2	1	2	2	0	1	1	2	2	0	1	1	2	2	0	1	11.9	11.9	11.9	20.863	194	194	0	13.95	5.2	11.9	11.9	0	5.2	5870600	538240	3537800	1387500	0	407020	1174100	107650	707570	277510
P07339	P07339	11	11	11	Cathepsin D;Cathepsin D light chain;Cathepsin D heavy chain	CTSD	sp|P07339|CATD_HUMAN Cathepsin D OS=Homo sapiens (Human) OX=9606 GN=CTSD PE=1 SV=1	1	11	11	11	11	0	0	0	0	11	0	0	0	0	11	0	0	0	0	33	33	33	44.552	412	412	0	106.75	33	0	0	0	0	121700000	121700000	0	0	0	0	6405200	6405200	0	0
P07355;A6NMY6	P07355;A6NMY6	22;16	22;16	22;16	Annexin A2;Putative annexin A2-like protein	ANXA2;ANXA2P2	sp|P07355|ANXA2_HUMAN Annexin A2 OS=Homo sapiens (Human) OX=9606 GN=ANXA2 PE=1 SV=2;sp|A6NMY6|AXA2L_HUMAN Putative annexin A2-like protein OS=Homo sapiens (Human) OX=9606 GN=ANXA2P2 PE=5 SV=2	2	22	22	22	21	2	4	5	6	21	2	4	5	6	21	2	4	5	6	61.9	61.9	61.9	38.604	339	339;339	0	323.31	57.2	6.2	13.6	18.3	22.4	349370000	327750000	2275700	3198700	7499900	8642000	15190000	14250000	98943	139080
P07384	P07384	6	6	6	Calpain-1 catalytic subunit	CAPN1	sp|P07384|CAN1_HUMAN Calpain-1 catalytic subunit OS=Homo sapiens (Human) OX=9606 GN=CAPN1 PE=1 SV=1	1	6	6	6	6	0	0	0	0	6	0	0	0	0	6	0	0	0	0	9.8	9.8	9.8	81.889	714	714	0	47.125	9.8	0	0	0	0	21712000	21712000	0	0	0	0	603110	603110	0	0
P07437;Q3ZCM7;A6NNZ2;CON__ENSEMBL:ENSBTAP00000025008;Q9H4B7	P07437	17;6;6;4;4	17;6;6;4;4	4;0;0;0;0	Tubulin beta chain	TUBB	sp|P07437|TBB5_HUMAN Tubulin beta chain OS=Homo sapiens (Human) OX=9606 GN=TUBB PE=1 SV=2	5	17	17	4	15	11	10	11	7	15	11	10	11	7	2	2	2	3	1	49.8	49.8	16.2	49.67	444	444;444;444;536;451	0	220.36	39.6	30	25.9	33.3	19.8	136310000	59523000	20530000	18977000	23888000	13391000	6815500	2976100	1026500	948870
P07476	P07476	5	5	5	Involucrin	IVL	sp|P07476|INVO_HUMAN Involucrin OS=Homo sapiens (Human) OX=9606 GN=IVL PE=1 SV=2	1	5	5	5	5	0	0	0	0	5	0	0	0	0	5	0	0	0	0	11.1	11.1	11.1	68.478	585	585	0	44.079	11.1	0	0	0	0	10408000	10408000	0	0	0	0	315400	315400	0	0
P07737	P07737	1	1	1	Profilin-1	PFN1	sp|P07737|PROF1_HUMAN Profilin-1 OS=Homo sapiens (Human) OX=9606 GN=PFN1 PE=1 SV=2	1	1	1	1	1	0	0	0	0	1	0	0	0	0	1	0	0	0	0	10	10	10	15.054	140	140	0.0033841	6.1512	10	0	0	0	0	3461600	3461600	0	0	0	0	384620	384620	0	0
P07814	P07814	2	2	2	Bifunctional glutamate/proline--tRNA ligase;Glutamate--tRNA ligase;Proline--tRNA ligase	EPRS	sp|P07814|SYEP_HUMAN Bifunctional glutamate/proline--tRNA ligase OS=Homo sapiens (Human) OX=9606 GN=EPRS1 PE=1 SV=5	1	2	2	2	0	0	0	2	0	0	0	0	2	0	0	0	0	2	0	3.2	3.2	3.2	170.59	1512	1512	0	34.092	0	0	0	3.2	0	2627300	0	0	0	2627300	0	32040	0	0	0
P07858	P07858	1	1	1	Cathepsin B;Cathepsin B light chain;Cathepsin B heavy chain	CTSB	sp|P07858|CATB_HUMAN Cathepsin B OS=Homo sapiens (Human) OX=9606 GN=CTSB PE=1 SV=3	1	1	1	1	1	0	0	0	0	1	0	0	0	0	1	0	0	0	0	3.2	3.2	3.2	37.821	339	339	0.003367	6.1247	3.2	0	0	0	0	3778400	3778400	0	0	0	0	198860	198860	0	0
P07900;Q14568	P07900	14;5	3;1	3;1	Heat shock protein HSP 90-alpha	HSP90AA1	sp|P07900|HS90A_HUMAN Heat shock protein HSP 90-alpha OS=Homo sapiens (Human) OX=9606 GN=HSP90AA1 PE=1 SV=5	2	14	3	3	7	1	2	9	0	1	0	0	2	0	1	0	0	2	0	26.1	6.8	6.8	84.659	732	732;343	0	51.186	10.4	2.2	4.9	19.5	0	11886000	3165100	0	0	8720600	0	360170	95913	0	0
P07910;A0A0G2JPF8;A0A0G2JNQ3;P0DMR1;O60812;B7ZW38;B2RXH8	P07910;A0A0G2JPF8;A0A0G2JNQ3;P0DMR1;O60812;B7ZW38;B2RXH8	3;2;2;2;2;2;2	3;2;2;2;2;2;2	3;2;2;2;2;2;2	Heterogeneous nuclear ribonucleoproteins C1/C2;Heterogeneous nuclear ribonucleoprotein C-like 4;Heterogeneous nuclear ribonucleoprotein C-like 1;Heterogeneous nuclear ribonucleoprotein C-like 3;Heterogeneous nuclear ribonucleoprotein C-like 2	HNRNPC;HNRNPCL4;HNRNPCL1;HNRNPCL3;HNRNPCL2	sp|P07910|HNRPC_HUMAN Heterogeneous nuclear ribonucleoproteins C1/C2 OS=Homo sapiens (Human) OX=9606 GN=HNRNPC PE=1 SV=4;tr|A0A0G2JPF8|A0A0G2JPF8_HUMAN RRM domain-containing protein OS=Homo sapiens (Human) OX=9606 GN=HNRNPCL4 PE=3 SV=1;tr|A0A0G2JNQ3|A0A0G2	7	3	3	3	0	0	0	3	0	0	0	0	3	0	0	0	0	3	0	10.5	10.5	10.5	33.67	306	306;293;293;293;293;293;293	0	17.35	0	0	0	10.5	0	3846400	0	0	0	3846400	0	226260	0	0	0
P08238;Q58FF7;Q58FF8;Q58FF6;Q58FG1	P08238	19;6;3;2;1	19;6;3;2;1	6;1;0;0;0	Heat shock protein HSP 90-beta	HSP90AB1	sp|P08238|HS90B_HUMAN Heat shock protein HSP 90-beta OS=Homo sapiens (Human) OX=9606 GN=HSP90AB1 PE=1 SV=4	5	19	19	6	10	2	3	13	0	10	2	3	13	0	3	1	1	4	0	34.1	34.1	12.7	83.263	724	724;597;381;505;418	0	219.66	16.6	5.9	7.9	25.7	0	91146000	29887000	2611400	6985200	51663000	0	2762000	905680	79134	211670
P08670;P41219;P17661;P07196	P08670	58;5;5;1	57;5;5;1	53;3;2;0	Vimentin	VIM	sp|P08670|VIME_HUMAN Vimentin OS=Homo sapiens (Human) OX=9606 GN=VIM PE=1 SV=4	4	58	57	53	36	26	33	20	48	35	26	33	20	48	33	25	33	19	46	82.4	82.4	78.8	53.651	466	466;470;470;543	0	323.31	67.6	60.5	63.3	39.3	75.1	3998500000	457390000	287430000	832350000	1600300000	821080000	117600000	13453000	8453800	24481000
P08708	P08708	4	4	4	40S ribosomal protein S17	RPS17	sp|P08708|RS17_HUMAN 40S ribosomal protein S17 OS=Homo sapiens (Human) OX=9606 GN=RPS17 PE=1 SV=2	1	4	4	4	4	1	1	1	0	4	1	1	1	0	4	1	1	1	0	41.5	41.5	41.5	15.55	135	135	0	28.496	41.5	8.9	8.9	16.3	0	11383000	9144900	668700	740120	829630	0	2276700	1829000	133740	148020
P08754	P08754	4	1	1	Guanine nucleotide-binding protein G(k) subunit alpha	GNAI3	sp|P08754|GNAI3_HUMAN Guanine nucleotide-binding protein G(i) subunit alpha OS=Homo sapiens (Human) OX=9606 GN=GNAI3 PE=1 SV=3	1	4	1	1	1	2	1	3	0	0	0	0	1	0	0	0	0	1	0	13	4.5	4.5	40.532	354	354	0	7.181	3.1	5.4	4.2	9.9	0	1501700	0	0	0	1501700	0	100110	0	0	0
P08865	P08865	2	2	2	40S ribosomal protein SA	RPSA	sp|P08865|RSSA_HUMAN 40S ribosomal protein SA OS=Homo sapiens (Human) OX=9606 GN=RPSA PE=1 SV=4	1	2	2	2	0	0	0	2	0	0	0	0	2	0	0	0	0	2	0	10.5	10.5	10.5	32.854	295	295	0	11.146	0	0	0	10.5	0	1858800	0	0	0	1858800	0	142980	0	0	0
P09012	P09012	1	1	1	U1 small nuclear ribonucleoprotein A	SNRPA	sp|P09012|SNRPA_HUMAN U1 small nuclear ribonucleoprotein A OS=Homo sapiens (Human) OX=9606 GN=SNRPA PE=1 SV=3	1	1	1	1	0	0	0	1	0	0	0	0	1	0	0	0	0	1	0	8.2	8.2	8.2	31.279	282	282	0	8.1933	0	0	0	8.2	0	4652400	0	0	0	4652400	0	387700	0	0	0
P09211	P09211	2	2	2	Glutathione S-transferase P	GSTP1	sp|P09211|GSTP1_HUMAN Glutathione S-transferase P OS=Homo sapiens (Human) OX=9606 GN=GSTP1 PE=1 SV=2	1	2	2	2	2	0	0	0	0	2	0	0	0	0	2	0	0	0	0	14.8	14.8	14.8	23.356	210	210	0	12.726	14.8	0	0	0	0	6250400	6250400	0	0	0	0	568220	568220	0	0
P09493	P09493	9	4	3	Tropomyosin alpha-1 chain	TPM1	sp|P09493|TPM1_HUMAN Tropomyosin alpha-1 chain OS=Homo sapiens (Human) OX=9606 GN=TPM1 PE=1 SV=2	1	9	4	3	5	1	4	8	0	2	0	1	3	0	1	0	1	3	0	24.6	12.7	7.7	32.708	284	284	0	26.151	20.8	4.6	19.4	19.7	0	22616000	1414100	0	3893200	17309000	0	1413500	88379	0	243330
P09622	P09622	5	5	5	Dihydrolipoyl dehydrogenase, mitochondrial	DLD	sp|P09622|DLDH_HUMAN Dihydrolipoyl dehydrogenase, mitochondrial OS=Homo sapiens (Human) OX=9606 GN=DLD PE=1 SV=2	1	5	5	5	5	0	0	0	0	5	0	0	0	0	5	0	0	0	0	10.4	10.4	10.4	54.177	509	509	0	35.182	10.4	0	0	0	0	8361500	8361500	0	0	0	0	380070	380070	0	0
P09651;A0A2R8Y4L2;Q32P51	P09651;A0A2R8Y4L2	11;8;5	11;8;5	11;8;5	Heterogeneous nuclear ribonucleoprotein A1;Heterogeneous nuclear ribonucleoprotein A1, N-terminally processed	HNRNPA1	sp|P09651|ROA1_HUMAN Heterogeneous nuclear ribonucleoprotein A1 OS=Homo sapiens (Human) OX=9606 GN=HNRNPA1 PE=1 SV=5;tr|A0A2R8Y4L2|A0A2R8Y4L2_HUMAN Heterogeneous nuclear ribonucleoprotein A1 pseudogene 48 OS=Homo sapiens (Human) OX=9606 GN=HNRNPA1P48 PE=1	3	11	11	11	4	1	2	9	0	4	1	2	9	0	4	1	2	9	0	33.6	33.6	33.6	38.746	372	372;275;320	0	131.9	11.8	4.8	5.9	29.6	0	38270000	5153900	1911600	3352700	27852000	0	2126100	286330	106200	186260
P09668	P09668	1	1	1	Pro-cathepsin H;Cathepsin H mini chain;Cathepsin H;Cathepsin H heavy chain;Cathepsin H light chain	CTSH	sp|P09668|CATH_HUMAN Pro-cathepsin H OS=Homo sapiens (Human) OX=9606 GN=CTSH PE=1 SV=4	1	1	1	1	1	0	0	0	0	1	0	0	0	0	1	0	0	0	0	3.9	3.9	3.9	37.393	335	335	0.0049669	6.0141	3.9	0	0	0	0	1029200	1029200	0	0	0	0	73516	73516	0	0
P09874	P09874	2	2	2	Poly [ADP-ribose] polymerase 1	PARP1	sp|P09874|PARP1_HUMAN Poly [ADP-ribose] polymerase 1 OS=Homo sapiens (Human) OX=9606 GN=PARP1 PE=1 SV=4	1	2	2	2	0	0	0	2	0	0	0	0	2	0	0	0	0	2	0	3.5	3.5	3.5	113.08	1014	1014	0	11.156	0	0	0	3.5	0	1463200	0	0	0	1463200	0	28690	0	0	0
P0CF74;A0M8Q6;P15814	P0CF74;A0M8Q6	4;3;1	1;1;1	1;1;1	Ig lambda-6 chain C region;Ig lambda-7 chain C region	IGLC6;IGLC7	sp|P0CF74|IGLC6_HUMAN Immunoglobulin lambda constant 6 OS=Homo sapiens (Human) OX=9606 GN=IGLC6 PE=1 SV=1;sp|A0M8Q6|IGLC7_HUMAN Immunoglobulin lambda constant 7 OS=Homo sapiens (Human) OX=9606 GN=IGLC7 PE=1 SV=3	3	4	1	1	4	0	0	1	1	1	0	0	1	1	1	0	0	1	1	53.8	7.5	7.5	11.276	106	106;106;213	0.0093168	5.6796	53.8	0	0	7.5	7.5	433710000	141650000	0	0	198230000	93841000	72286000	23608000	0	0
P0DMV8;P0DMV9;P34931	P0DMV8;P0DMV9	7;7;2	6;6;1	3;3;0	Heat shock 70 kDa protein 1A;Heat shock 70 kDa protein 1B	HSPA1A;HSPA1B	sp|P0DMV8|HS71A_HUMAN Heat shock 70 kDa protein 1A OS=Homo sapiens (Human) OX=9606 GN=HSPA1A PE=1 SV=1;sp|P0DMV9|HS71B_HUMAN Heat shock 70 kDa protein 1B OS=Homo sapiens (Human) OX=9606 GN=HSPA1B PE=1 SV=1	3	7	6	3	6	1	0	3	0	5	1	0	3	0	2	0	0	1	0	16.8	14.8	8	70.051	641	641;641;641	0	42.286	12.6	2.5	0	9.2	0	11507000	7410300	1378800	0	2717700	0	359580	231570	43086	0
P0DN76;Q01081	P0DN76;Q01081	1;1	1;1	1;1	Splicing factor U2AF 35 kDa subunit	U2AF1	sp|P0DN76|U2AF5_HUMAN Splicing factor U2AF 35 kDa subunit-like protein OS=Homo sapiens (Human) OX=9606 GN=U2AF1L5 PE=1 SV=1;sp|Q01081|U2AF1_HUMAN Splicing factor U2AF 35 kDa subunit OS=Homo sapiens (Human) OX=9606 GN=U2AF1 PE=1 SV=3	2	1	1	1	1	1	1	0	0	1	1	1	0	0	1	1	1	0	0	5.4	5.4	5.4	27.872	240	240;240	0	9.0901	5.4	5.4	5.4	0	0	680770	680770	0	0	0	0	61888	61888	0	0
P0DOY3;P0DOY2;P0CG04;B9A064	P0DOY3;P0DOY2;P0CG04;B9A064	5;5;3;3	5;5;3;3	2;2;1;1	Ig lambda-1 chain C regions;Immunoglobulin lambda-like polypeptide 5	IGLC1;IGLL5	sp|P0DOY3|IGLC3_HUMAN Immunoglobulin lambda constant 3 OS=Homo sapiens (Human) OX=9606 GN=IGLC3 PE=1 SV=1;sp|P0DOY2|IGLC2_HUMAN Immunoglobulin lambda constant 2 OS=Homo sapiens (Human) OX=9606 GN=IGLC2 PE=1 SV=1;sp|P0CG04|IGLC1_HUMAN Immunoglobulin lambda	4	5	5	2	5	0	0	0	1	5	0	0	0	1	2	0	0	0	1	63.2	63.2	31.1	11.265	106	106;106;106;214	0	165.35	63.2	0	0	0	9.4	132370000	129520000	0	0	0	2849500	18909000	18502000	0	0
P0DP25;P0DP24;P0DP23	P0DP25;P0DP24;P0DP23	3;3;3	3;3;3	3;3;3			sp|P0DP25|CALM3_HUMAN Calmodulin-3 OS=Homo sapiens (Human) OX=9606 GN=CALM3 PE=1 SV=1;sp|P0DP24|CALM2_HUMAN Calmodulin-2 OS=Homo sapiens (Human) OX=9606 GN=CALM2 PE=1 SV=1;sp|P0DP23|CALM1_HUMAN Calmodulin-1 OS=Homo sapiens (Human) OX=9606 GN=CALM1 PE=1 SV=	3	3	3	3	3	0	0	1	0	3	0	0	1	0	3	0	0	1	0	30.9	30.9	30.9	16.837	149	149;149;149	0	28.16	30.9	0	0	10.7	0	6835400	5763000	0	0	1072400	0	759490	640330	0	0
P10301	P10301	1	1	1	Ras-related protein R-Ras	RRAS	sp|P10301|RRAS_HUMAN Ras-related protein R-Ras OS=Homo sapiens (Human) OX=9606 GN=RRAS PE=1 SV=1	1	1	1	1	0	0	0	1	0	0	0	0	1	0	0	0	0	1	0	11.9	11.9	11.9	23.48	218	218	0	10.268	0	0	0	11.9	0	1017700	0	0	0	1017700	0	67848	0	0	0
P10412;P16402	P10412;P16402	4;2	4;2	2;0	Histone H1.4;Histone H1.3	HIST1H1E;HIST1H1D	sp|P10412|H14_HUMAN Histone H1.4 OS=Homo sapiens (Human) OX=9606 GN=H1-4 PE=1 SV=2;sp|P16402|H13_HUMAN Histone H1.3 OS=Homo sapiens (Human) OX=9606 GN=H1-3 PE=1 SV=2	2	4	4	2	0	3	3	0	0	0	3	3	0	0	0	2	2	0	0	14.2	14.2	9.6	21.865	219	219;221	0	27.207	0	13.7	14.2	0	0	7997000	0	5768200	2228800	0	0	888550	0	640910	247640
P10599	P10599	4	4	4	Thioredoxin	TXN	sp|P10599|THIO_HUMAN Thioredoxin OS=Homo sapiens (Human) OX=9606 GN=TXN PE=1 SV=3	1	4	4	4	4	1	1	0	2	4	1	1	0	2	4	1	1	0	2	31.4	31.4	31.4	11.737	105	105	0	26.961	31.4	8.6	8.6	0	21	27950000	17812000	2377300	1643500	0	6116600	3992800	2544600	339610	234790
P10619	P10619	1	1	1	Lysosomal protective protein;Lysosomal protective protein 32 kDa chain;Lysosomal protective protein 20 kDa chain	CTSA	sp|P10619|PPGB_HUMAN Lysosomal protective protein OS=Homo sapiens (Human) OX=9606 GN=CTSA PE=1 SV=2	1	1	1	1	1	0	0	0	0	1	0	0	0	0	1	0	0	0	0	2.7	2.7	2.7	54.465	480	480	0	8.9596	2.7	0	0	0	0	594660	594660	0	0	0	0	31298	31298	0	0
P10644	P10644	1	1	1	cAMP-dependent protein kinase type I-alpha regulatory subunit;cAMP-dependent protein kinase type I-alpha regulatory subunit, N-terminally processed	PRKAR1A	sp|P10644|KAP0_HUMAN cAMP-dependent protein kinase type I-alpha regulatory subunit OS=Homo sapiens (Human) OX=9606 GN=PRKAR1A PE=1 SV=1	1	1	1	1	0	0	0	1	0	0	0	0	1	0	0	0	0	1	0	4.7	4.7	4.7	42.981	381	381	0.0063694	5.8058	0	0	0	4.7	0	546000	0	0	0	546000	0	28737	0	0	0
P10809	P10809	9	9	9	60 kDa heat shock protein, mitochondrial	HSPD1	sp|P10809|CH60_HUMAN 60 kDa heat shock protein, mitochondrial OS=Homo sapiens (Human) OX=9606 GN=HSPD1 PE=1 SV=2	1	9	9	9	4	5	5	5	2	4	5	5	5	2	4	5	5	5	2	23.2	23.2	23.2	61.054	573	573	0	75.454	8.6	9.8	12	14	3.7	23110000	7904700	6315100	4195100	4021700	673330	722190	247020	197350	131100
P11021	P11021	8	8	8	78 kDa glucose-regulated protein	HSPA5	sp|P11021|BIP_HUMAN Endoplasmic reticulum chaperone BiP OS=Homo sapiens (Human) OX=9606 GN=HSPA5 PE=1 SV=2	1	8	8	8	6	2	0	1	1	6	2	0	1	1	6	2	0	1	1	15.6	15.6	15.6	72.332	654	654	0	84.52	10.2	5.4	0	2.8	2.6	34944000	31174000	1729000	0	1416100	624980	1164800	1039100	57634	0
P11142;P54652	P11142	15;7	15;7	13;5	Heat shock cognate 71 kDa protein	HSPA8	sp|P11142|HSP7C_HUMAN Heat shock cognate 71 kDa protein OS=Homo sapiens (Human) OX=9606 GN=HSPA8 PE=1 SV=1	2	15	15	13	11	7	7	10	8	11	7	7	10	8	9	7	7	10	7	37.6	37.6	34.2	70.897	646	646;639	0	188.26	24	17.2	15.3	26.5	18.6	115980000	31605000	21003000	10015000	40874000	12478000	3514400	957740	636460	303500
P11177	P11177	1	1	1	Pyruvate dehydrogenase E1 component subunit beta, mitochondrial	PDHB	sp|P11177|ODPB_HUMAN Pyruvate dehydrogenase E1 component subunit beta, mitochondrial OS=Homo sapiens (Human) OX=9606 GN=PDHB PE=1 SV=3	1	1	1	1	0	0	0	1	0	0	0	0	1	0	0	0	0	1	0	5.3	5.3	5.3	39.233	359	359	0	9.243	0	0	0	5.3	0	648330	0	0	0	648330	0	30873	0	0	0
P11234;P11233	P11234;P11233	1;1	1;1	1;1	Ras-related protein Ral-B;Ras-related protein Ral-A	RALB;RALA	sp|P11234|RALB_HUMAN Ras-related protein Ral-B OS=Homo sapiens (Human) OX=9606 GN=RALB PE=1 SV=1;sp|P11233|RALA_HUMAN Ras-related protein Ral-A OS=Homo sapiens (Human) OX=9606 GN=RALA PE=1 SV=1	2	1	1	1	0	0	0	1	0	0	0	0	1	0	0	0	0	1	0	12.1	12.1	12.1	23.408	206	206;206	0	12.275	0	0	0	12.1	0	1379700	0	0	0	1379700	0	153300	0	0	0
P11279	P11279	2	2	2	Lysosome-associated membrane glycoprotein 1	LAMP1	sp|P11279|LAMP1_HUMAN Lysosome-associated membrane glycoprotein 1 OS=Homo sapiens (Human) OX=9606 GN=LAMP1 PE=1 SV=3	1	2	2	2	2	0	0	0	0	2	0	0	0	0	2	0	0	0	0	6.5	6.5	6.5	44.882	417	417	0	15.82	6.5	0	0	0	0	9125900	9125900	0	0	0	0	480310	480310	0	0
Q969P6;P11387	Q969P6;P11387	1;1	1;1	1;1	DNA topoisomerase I, mitochondrial;DNA topoisomerase 1	TOP1MT;TOP1	sp|Q969P6|TOP1M_HUMAN DNA topoisomerase I, mitochondrial OS=Homo sapiens (Human) OX=9606 GN=TOP1MT PE=1 SV=1;sp|P11387|TOP1_HUMAN DNA topoisomerase 1 OS=Homo sapiens (Human) OX=9606 GN=TOP1 PE=1 SV=2	2	1	1	1	0	0	0	1	0	0	0	0	1	0	0	0	0	1	0	2.2	2.2	2.2	69.871	601	601;765	0.0048701	5.9266	0	0	0	2.2	0	526980	0	0	0	526980	0	16468	0	0	0
P11586	P11586	1	1	1	C-1-tetrahydrofolate synthase, cytoplasmic;Methylenetetrahydrofolate dehydrogenase;Methenyltetrahydrofolate cyclohydrolase;Formyltetrahydrofolate synthetase;C-1-tetrahydrofolate synthase, cytoplasmic, N-terminally processed	MTHFD1	sp|P11586|C1TC_HUMAN C-1-tetrahydrofolate synthase, cytoplasmic OS=Homo sapiens (Human) OX=9606 GN=MTHFD1 PE=1 SV=3	1	1	1	1	0	0	0	1	0	0	0	0	1	0	0	0	0	1	0	2.4	2.4	2.4	101.56	935	935	0	10.489	0	0	0	2.4	0	1094200	0	0	0	1094200	0	21041	0	0	0
P11940;Q4VXU2;Q9H361;Q13310	P11940	3;1;1;1	3;1;1;1	3;1;1;1	Polyadenylate-binding protein 1	PABPC1	sp|P11940|PABP1_HUMAN Polyadenylate-binding protein 1 OS=Homo sapiens (Human) OX=9606 GN=PABPC1 PE=1 SV=2	4	3	3	3	1	1	2	1	1	1	1	2	1	1	1	1	2	1	1	5.3	5.3	5.3	70.67	636	636;614;631;644	0	18.253	2.2	1.4	3.9	2.2	2.2	4919200	886080	644990	1498500	483590	1406000	136640	24613	17916	41626
P12236	P12236	5	2	2	ADP/ATP translocase 3;ADP/ATP translocase 3, N-terminally processed	SLC25A6	sp|P12236|ADT3_HUMAN ADP/ATP translocase 3 OS=Homo sapiens (Human) OX=9606 GN=SLC25A6 PE=1 SV=4	1	5	2	2	2	0	0	3	0	0	0	0	2	0	0	0	0	2	0	14.4	5.4	5.4	32.866	298	298	0	11.149	5.7	0	0	8.7	0	2921300	0	0	0	2921300	0	146070	0	0	0
P12273	P12273	2	2	2	Prolactin-inducible protein	PIP	sp|P12273|PIP_HUMAN Prolactin-inducible protein OS=Homo sapiens (Human) OX=9606 GN=PIP PE=1 SV=1	1	2	2	2	0	2	0	0	0	0	2	0	0	0	0	2	0	0	0	17.8	17.8	17.8	16.572	146	146	0	12.6	0	17.8	0	0	0	2335500	0	2335500	0	0	0	259500	0	259500	0
P12277	P12277	2	2	2	Creatine kinase B-type	CKB	sp|P12277|KCRB_HUMAN Creatine kinase B-type OS=Homo sapiens (Human) OX=9606 GN=CKB PE=1 SV=1	1	2	2	2	2	0	0	0	0	2	0	0	0	0	2	0	0	0	0	6	6	6	42.644	381	381	0	11.211	6	0	0	0	0	1441500	1441500	0	0	0	0	84797	84797	0	0
P12429	P12429	5	5	5	Annexin A3	ANXA3	sp|P12429|ANXA3_HUMAN Annexin A3 OS=Homo sapiens (Human) OX=9606 GN=ANXA3 PE=1 SV=3	1	5	5	5	5	0	0	0	0	5	0	0	0	0	5	0	0	0	0	20.7	20.7	20.7	36.375	323	323	0	29.972	20.7	0	0	0	0	4389800	4389800	0	0	0	0	199540	199540	0	0
P12532;P17540	P12532	10;3	10;3	10;3	Creatine kinase U-type, mitochondrial	CKMT1A	sp|P12532|KCRU_HUMAN Creatine kinase U-type, mitochondrial OS=Homo sapiens (Human) OX=9606 GN=CKMT1B PE=1 SV=1	2	10	10	10	10	0	0	0	0	10	0	0	0	0	10	0	0	0	0	35	35	35	47.036	417	417;419	0	129.23	35	0	0	0	0	41616000	41616000	0	0	0	0	2080800	2080800	0	0
P12814	P12814	13	13	9	Alpha-actinin-1	ACTN1	sp|P12814|ACTN1_HUMAN Alpha-actinin-1 OS=Homo sapiens (Human) OX=9606 GN=ACTN1 PE=1 SV=2	1	13	13	9	12	0	0	1	0	12	0	0	1	0	8	0	0	1	0	17.4	17.4	12.3	103.06	892	892	0	130.23	17.3	0	0	1.7	0	28468000	28028000	0	0	440230	0	547470	539000	0	0
P13010	P13010	1	1	1	X-ray repair cross-complementing protein 5	XRCC5	sp|P13010|XRCC5_HUMAN X-ray repair cross-complementing protein 5 OS=Homo sapiens (Human) OX=9606 GN=XRCC5 PE=1 SV=3	1	1	1	1	1	0	0	0	0	1	0	0	0	0	1	0	0	0	0	1.9	1.9	1.9	82.704	732	732	0.0017575	6.4109	1.9	0	0	0	0	588110	588110	0	0	0	0	15477	15477	0	0
P13489	P13489	2	2	2	Ribonuclease inhibitor	RNH1	sp|P13489|RINI_HUMAN Ribonuclease inhibitor OS=Homo sapiens (Human) OX=9606 GN=RNH1 PE=1 SV=2	1	2	2	2	2	0	0	0	0	2	0	0	0	0	2	0	0	0	0	6.3	6.3	6.3	49.973	461	461	0	24.28	6.3	0	0	0	0	1890300	1890300	0	0	0	0	72705	72705	0	0
P13639	P13639	10	10	9	Elongation factor 2	EEF2	sp|P13639|EF2_HUMAN Elongation factor 2 OS=Homo sapiens (Human) OX=9606 GN=EEF2 PE=1 SV=4	1	10	10	9	6	1	2	4	1	6	1	2	4	1	5	1	2	4	1	16.2	16.2	15	95.337	858	858	0	106.44	8.7	2.2	3.7	8.2	2.2	34447000	8261400	642640	1157000	23672000	714280	765490	183590	14281	25711
P13674	P13674	2	2	2	Prolyl 4-hydroxylase subunit alpha-1	P4HA1	sp|P13674|P4HA1_HUMAN Prolyl 4-hydroxylase subunit alpha-1 OS=Homo sapiens (Human) OX=9606 GN=P4HA1 PE=1 SV=2	1	2	2	2	0	0	0	2	0	0	0	0	2	0	0	0	0	2	0	10.3	10.3	10.3	61.049	534	534	0	59.24	0	0	0	10.3	0	3225800	0	0	0	3225800	0	119480	0	0	0
P13693	P13693	1	1	1	Translationally-controlled tumor protein	TPT1	sp|P13693|TCTP_HUMAN Translationally-controlled tumor protein OS=Homo sapiens (Human) OX=9606 GN=TPT1 PE=1 SV=1	1	1	1	1	1	0	0	0	0	1	0	0	0	0	1	0	0	0	0	8.1	8.1	8.1	19.595	172	172	0	8.2108	8.1	0	0	0	0	615510	615510	0	0	0	0	87930	87930	0	0
P13807;P54840	P13807	6;1	6;1	6;1	Glycogen [starch] synthase, muscle	GYS1	sp|P13807|GYS1_HUMAN Glycogen [starch] synthase, muscle OS=Homo sapiens (Human) OX=9606 GN=GYS1 PE=1 SV=2	2	6	6	6	4	3	5	0	0	4	3	5	0	0	4	3	5	0	0	12.6	12.6	12.6	83.785	737	737;703	0	38.941	7.9	6.1	9.6	0	0	13363000	4476600	3145800	5740400	0	0	393020	131670	92523	168830
Q5VT79;P13928	Q5VT79;P13928	1;1	1;1	1;1	Annexin A8-like protein 2;Annexin A8	ANXA8L2;ANXA8	sp|Q5VT79|AXA81_HUMAN Annexin A8-like protein 1 OS=Homo sapiens (Human) OX=9606 GN=ANXA8L1 PE=2 SV=2;sp|P13928|ANXA8_HUMAN Annexin A8 OS=Homo sapiens (Human) OX=9606 GN=ANXA8 PE=1 SV=3	2	1	1	1	1	0	0	0	0	1	0	0	0	0	1	0	0	0	0	4.9	4.9	4.9	36.879	327	327;327	0	6.6054	4.9	0	0	0	0	563910	563910	0	0	0	0	29680	29680	0	0
P13929	P13929	2	1	1	Beta-enolase	ENO3	sp|P13929|ENOB_HUMAN Beta-enolase OS=Homo sapiens (Human) OX=9606 GN=ENO3 PE=1 SV=5	1	2	1	1	0	0	0	2	0	0	0	0	1	0	0	0	0	1	0	11.1	6.9	6.9	46.986	434	434	0	16.214	0	0	0	11.1	0	1922600	0	0	0	1922600	0	101190	0	0	0
P14136	P14136	16	14	14	Glial fibrillary acidic protein	GFAP	sp|P14136|GFAP_HUMAN Glial fibrillary acidic protein OS=Homo sapiens (Human) OX=9606 GN=GFAP PE=1 SV=1	1	16	14	14	1	0	2	0	15	0	0	2	0	14	0	0	2	0	14	34.5	31	31	49.88	432	432	0	109.31	1.6	0	4.9	0	32.9	27134000	0	0	984270	0	26149000	875280	0	0	31751
P14618;P30613	P14618	11;1	11;1	11;1	Pyruvate kinase PKM	PKM	sp|P14618|KPYM_HUMAN Pyruvate kinase PKM OS=Homo sapiens (Human) OX=9606 GN=PKM PE=1 SV=4	2	11	11	11	6	3	4	6	2	6	3	4	6	2	6	3	4	6	2	26.2	26.2	26.2	57.936	531	531;574	0	104.83	18.5	9.2	9.2	11.9	5.1	50839000	3863600	3063500	7214800	35227000	1470600	1540600	117080	92832	218630
P14625;Q58FF3	P14625	8;1	6;1	6;1	Endoplasmin	HSP90B1	sp|P14625|ENPL_HUMAN Endoplasmin OS=Homo sapiens (Human) OX=9606 GN=HSP90B1 PE=1 SV=1	2	8	6	6	5	1	0	5	0	4	1	0	3	0	4	1	0	3	0	12.8	11.1	11.1	92.468	803	803;399	0	69.845	9.8	4.6	0	9.1	0	20426000	8749400	1733000	0	9943400	0	510650	218730	43326	0
P14735	P14735	5	5	5	Insulin-degrading enzyme	IDE	sp|P14735|IDE_HUMAN Insulin-degrading enzyme OS=Homo sapiens (Human) OX=9606 GN=IDE PE=1 SV=4	1	5	5	5	5	0	0	0	0	5	0	0	0	0	5	0	0	0	0	5.5	5.5	5.5	117.97	1019	1019	0	32.5	5.5	0	0	0	0	6044400	6044400	0	0	0	0	120890	120890	0	0
P14866	P14866	2	2	2	Heterogeneous nuclear ribonucleoprotein L	HNRNPL	sp|P14866|HNRPL_HUMAN Heterogeneous nuclear ribonucleoprotein L OS=Homo sapiens (Human) OX=9606 GN=HNRNPL PE=1 SV=2	1	2	2	2	0	0	0	2	0	0	0	0	2	0	0	0	0	2	0	3.1	3.1	3.1	64.132	589	589	0	16.67	0	0	0	3.1	0	3554400	0	0	0	3554400	0	177720	0	0	0
P14868	P14868	3	3	3	Aspartate--tRNA ligase, cytoplasmic	DARS	sp|P14868|SYDC_HUMAN Aspartate--tRNA ligase, cytoplasmic OS=Homo sapiens (Human) OX=9606 GN=DARS1 PE=1 SV=2	1	3	3	3	2	0	0	1	0	2	0	0	1	0	2	0	0	1	0	9.6	9.6	9.6	57.136	501	501	0	23.541	5.8	0	0	3.8	0	4131400	3487300	0	0	644070	0	111660	94251	0	0
P14923;P35222	P14923	26;2	26;2	26;2	Junction plakoglobin	JUP	sp|P14923|PLAK_HUMAN Junction plakoglobin OS=Homo sapiens (Human) OX=9606 GN=JUP PE=1 SV=3	2	26	26	26	25	4	7	4	9	25	4	7	4	9	25	4	7	4	9	48.7	48.7	48.7	81.744	745	745;781	0	323.31	48.7	6.4	9.9	6.4	17.6	200350000	164420000	5622700	8910000	3591200	17806000	4355300	3574300	122230	193700
P15104	P15104	8	8	8	Glutamine synthetase	GLUL	sp|P15104|GLNA_HUMAN Glutamine synthetase OS=Homo sapiens (Human) OX=9606 GN=GLUL PE=1 SV=4	1	8	8	8	8	0	0	0	2	8	0	0	0	2	8	0	0	0	2	26.5	26.5	26.5	42.064	373	373	0	59.851	26.5	0	0	0	3.5	236560000	232750000	0	0	0	3809200	15771000	15517000	0	0
P15170;Q8IYD1	P15170;Q8IYD1	1;1	1;1	1;1	Eukaryotic peptide chain release factor GTP-binding subunit ERF3A;Eukaryotic peptide chain release factor GTP-binding subunit ERF3B	GSPT1;GSPT2	sp|P15170|ERF3A_HUMAN Eukaryotic peptide chain release factor GTP-binding subunit ERF3A OS=Homo sapiens (Human) OX=9606 GN=GSPT1 PE=1 SV=1;sp|Q8IYD1|ERF3B_HUMAN Eukaryotic peptide chain release factor GTP-binding subunit ERF3B OS=Homo sapiens (Human) OX=96	2	1	1	1	0	0	1	1	0	0	0	1	1	0	0	0	1	1	0	4.6	4.6	4.6	55.755	499	499;628	0	9.6715	0	0	4.6	4.6	0	1547100	0	0	779070	768010	0	59503	0	0	29964
P15309	P15309	2	2	2	Prostatic acid phosphatase;PAPf39	ACPP	sp|P15309|PPAP_HUMAN Prostatic acid phosphatase OS=Homo sapiens (Human) OX=9606 GN=ACP3 PE=1 SV=3	1	2	2	2	2	0	0	0	0	2	0	0	0	0	2	0	0	0	0	7	7	7	44.566	386	386	0	19.079	7	0	0	0	0	5810000	5810000	0	0	0	0	363130	363130	0	0
P15311	P15311	2	1	1	Ezrin	EZR	sp|P15311|EZRI_HUMAN Ezrin OS=Homo sapiens (Human) OX=9606 GN=EZR PE=1 SV=4	1	2	1	1	0	0	0	2	0	0	0	0	1	0	0	0	0	1	0	6	2.7	2.7	69.412	586	586	0.004918	5.974	0	0	0	6	0	1501200	0	0	0	1501200	0	46912	0	0	0
P15428	P15428	2	2	2	15-hydroxyprostaglandin dehydrogenase [NAD(+)]	HPGD	sp|P15428|PGDH_HUMAN 15-hydroxyprostaglandin dehydrogenase [NAD(+)] OS=Homo sapiens (Human) OX=9606 GN=HPGD PE=1 SV=1	1	2	2	2	2	0	0	0	0	2	0	0	0	0	2	0	0	0	0	9.4	9.4	9.4	28.977	266	266	0	13.76	9.4	0	0	0	0	1557700	1557700	0	0	0	0	111260	111260	0	0
P15880	P15880	2	2	2	40S ribosomal protein S2	RPS2	sp|P15880|RS2_HUMAN 40S ribosomal protein S2 OS=Homo sapiens (Human) OX=9606 GN=RPS2 PE=1 SV=2	1	2	2	2	0	0	0	2	0	0	0	0	2	0	0	0	0	2	0	12.3	12.3	12.3	31.324	293	293	0	14.285	0	0	0	12.3	0	9892200	0	0	0	9892200	0	549560	0	0	0
P15924	P15924	104	104	104	Desmoplakin	DSP	sp|P15924|DESP_HUMAN Desmoplakin OS=Homo sapiens (Human) OX=9606 GN=DSP PE=1 SV=3	1	104	104	104	104	16	14	6	33	104	16	14	6	33	104	16	14	6	33	36.9	36.9	36.9	331.77	2871	2871	0	323.31	36.9	5.3	4.9	2.1	12.3	1092300000	946540000	20690000	20520000	7874400	96701000	6701400	5807000	126930	125890
Q08209;P16298	Q08209;P16298	1;1	1;1	1;1	Serine/threonine-protein phosphatase 2B catalytic subunit alpha isoform;Serine/threonine-protein phosphatase 2B catalytic subunit beta isoform	PPP3CA;PPP3CB	sp|Q08209|PP2BA_HUMAN Serine/threonine-protein phosphatase 2B catalytic subunit alpha isoform OS=Homo sapiens (Human) OX=9606 GN=PPP3CA PE=1 SV=1;sp|P16298|PP2BB_HUMAN Serine/threonine-protein phosphatase 2B catalytic subunit beta isoform OS=Homo sapiens (	2	1	1	1	0	0	0	1	0	0	0	0	1	0	0	0	0	1	0	3.1	3.1	3.1	58.687	521	521;524	0.0048387	5.8962	0	0	0	3.1	0	865860	0	0	0	865860	0	37646	0	0	0
P16403	P16403	3	1	1	Histone H1.2	HIST1H1C	sp|P16403|H12_HUMAN Histone H1.2 OS=Homo sapiens (Human) OX=9606 GN=H1-2 PE=1 SV=2	1	3	1	1	0	2	1	0	0	0	1	0	0	0	0	1	0	0	0	14.1	9.4	9.4	21.364	213	213	0.0034188	6.2016	0	13.6	4.7	0	0	990140	0	990140	0	0	0	110020	0	110020	0
P16435	P16435	1	1	1	NADPH--cytochrome P450 reductase	POR	sp|P16435|NCPR_HUMAN NADPH--cytochrome P450 reductase OS=Homo sapiens (Human) OX=9606 GN=POR PE=1 SV=2	1	1	1	1	0	0	0	1	0	0	0	0	1	0	0	0	0	1	0	2.8	2.8	2.8	76.689	677	677	0	9.2621	0	0	0	2.8	0	613030	0	0	0	613030	0	16568	0	0	0
Q9HAV0;P62879;P62873;P16520	Q9HAV0;P62879;P62873;P16520	1;1;1;1	1;1;1;1	1;1;1;1	Guanine nucleotide-binding protein subunit beta-4;Guanine nucleotide-binding protein G(I)/G(S)/G(T) subunit beta-2;Guanine nucleotide-binding protein G(I)/G(S)/G(T) subunit beta-1;Guanine nucleotide-binding protein G(I)/G(S)/G(T) subunit beta-3	GNB4;GNB2;GNB1;GNB3	sp|Q9HAV0|GBB4_HUMAN Guanine nucleotide-binding protein subunit beta-4 OS=Homo sapiens (Human) OX=9606 GN=GNB4 PE=1 SV=3;sp|P62879|GBB2_HUMAN Guanine nucleotide-binding protein G(I)/G(S)/G(T) subunit beta-2 OS=Homo sapiens (Human) OX=9606 GN=GNB2 PE=1 SV=3	4	1	1	1	1	0	0	1	0	1	0	0	1	0	1	0	0	1	0	2.9	2.9	2.9	37.567	340	340;340;340;340	0.0049834	6.0188	2.9	0	0	2.9	0	3796000	2847200	0	0	948820	0	271140	203370	0	0
P16615	P16615	3	3	3	Sarcoplasmic/endoplasmic reticulum calcium ATPase 2	ATP2A2	sp|P16615|AT2A2_HUMAN Sarcoplasmic/endoplasmic reticulum calcium ATPase 2 OS=Homo sapiens (Human) OX=9606 GN=ATP2A2 PE=1 SV=1	1	3	3	3	1	0	0	2	0	1	0	0	2	0	1	0	0	2	0	3.6	3.6	3.6	114.76	1042	1042	0	34.465	1.2	0	0	2.3	0	6750600	1596500	0	0	5154100	0	146750	34707	0	0
P16989	P16989	1	1	1	Y-box-binding protein 3	YBX3	sp|P16989|YBOX3_HUMAN Y-box-binding protein 3 OS=Homo sapiens (Human) OX=9606 GN=YBX3 PE=1 SV=4	1	1	1	1	0	0	0	1	0	0	0	0	1	0	0	0	0	1	0	9.7	9.7	9.7	40.089	372	372	0	85.167	0	0	0	9.7	0	10291000	0	0	0	10291000	0	791590	0	0	0
P17031	P17031	1	1	1	Zinc finger protein 26	ZNF26	sp|P17031|ZNF26_HUMAN Zinc finger protein 26 OS=Homo sapiens (Human) OX=9606 GN=ZNF26 PE=1 SV=3	1	1	1	1	1	0	1	0	1	1	0	1	0	1	1	0	1	0	1	1.9	1.9	1.9	61.282	533	533	0.0034783	6.3487	1.9	0	1.9	0	1.9	32110000	28210000	0	1892500	0	2007200	1107200	972770	0	65258
P17066;P48741	P17066;P48741	6;4	1;1	1;1	Heat shock 70 kDa protein 6;Putative heat shock 70 kDa protein 7	HSPA6;HSPA7	sp|P17066|HSP76_HUMAN Heat shock 70 kDa protein 6 OS=Homo sapiens (Human) OX=9606 GN=HSPA6 PE=1 SV=2;sp|P48741|HSP77_HUMAN Putative heat shock 70 kDa protein 7 OS=Homo sapiens (Human) OX=9606 GN=HSPA7 PE=5 SV=2	2	6	1	1	6	2	1	3	2	1	1	1	1	1	1	1	1	1	1	12	1.7	1.7	71.027	643	643;367	0	8.6273	12	4.2	1.7	6.7	3.1	23516000	20944000	0	0	0	2572600	635580	566040	0	0
P17174	P17174	4	4	4	Aspartate aminotransferase, cytoplasmic	GOT1	sp|P17174|AATC_HUMAN Aspartate aminotransferase, cytoplasmic OS=Homo sapiens (Human) OX=9606 GN=GOT1 PE=1 SV=3	1	4	4	4	4	0	0	0	0	4	0	0	0	0	4	0	0	0	0	13.1	13.1	13.1	46.247	413	413	0	31.35	13.1	0	0	0	0	8292600	8292600	0	0	0	0	376940	376940	0	0
P17844;Q92841	P17844;Q92841	2;1	2;1	2;1	Probable ATP-dependent RNA helicase DDX5;Probable ATP-dependent RNA helicase DDX17	DDX5;DDX17	sp|P17844|DDX5_HUMAN Probable ATP-dependent RNA helicase DDX5 OS=Homo sapiens (Human) OX=9606 GN=DDX5 PE=1 SV=1;sp|Q92841|DDX17_HUMAN Probable ATP-dependent RNA helicase DDX17 OS=Homo sapiens (Human) OX=9606 GN=DDX17 PE=1 SV=2	2	2	2	2	1	0	0	1	0	1	0	0	1	0	1	0	0	1	0	7	7	7	69.147	614	614;729	0	19.063	2.1	0	0	4.9	0	3324800	510540	0	0	2814200	0	103900	15954	0	0
P17900	P17900	3	3	3	Ganglioside GM2 activator;Ganglioside GM2 activator isoform short	GM2A	sp|P17900|SAP3_HUMAN Ganglioside GM2 activator OS=Homo sapiens (Human) OX=9606 GN=GM2A PE=1 SV=4	1	3	3	3	3	0	0	0	0	3	0	0	0	0	3	0	0	0	0	11.4	11.4	11.4	20.838	193	193	0	18.138	11.4	0	0	0	0	17150000	17150000	0	0	0	0	2143800	2143800	0	0
P18077	P18077	2	2	2	60S ribosomal protein L35a	RPL35A	sp|P18077|RL35A_HUMAN 60S ribosomal protein L35a OS=Homo sapiens (Human) OX=9606 GN=RPL35A PE=1 SV=2	1	2	2	2	0	1	0	1	0	0	1	0	1	0	0	1	0	1	0	15.5	15.5	15.5	12.538	110	110	0	11.186	0	8.2	0	15.5	0	2874400	0	1505200	0	1369200	0	410630	0	215030	0
P18206	P18206	4	4	4	Vinculin	VCL	sp|P18206|VINC_HUMAN Vinculin OS=Homo sapiens (Human) OX=9606 GN=VCL PE=1 SV=4	1	4	4	4	4	0	0	0	0	4	0	0	0	0	4	0	0	0	0	4.9	4.9	4.9	123.8	1134	1134	0	28.705	4.9	0	0	0	0	5215400	5215400	0	0	0	0	69539	69539	0	0
P18621	P18621	3	3	3	60S ribosomal protein L17	RPL17	sp|P18621|RL17_HUMAN 60S ribosomal protein L17 OS=Homo sapiens (Human) OX=9606 GN=RPL17 PE=1 SV=3	1	3	3	3	1	2	3	1	0	1	2	3	1	0	1	2	3	1	0	21.2	21.2	21.2	21.397	184	184	0	21.606	4.9	12.5	21.2	8.7	0	19472000	2800300	6353200	3534800	6784100	0	2163600	311150	705910	392760
P18669;P15259;Q8N0Y7	P18669;P15259;Q8N0Y7	4;2;2	4;2;2	4;2;2	Phosphoglycerate mutase 1;Phosphoglycerate mutase 2;Probable phosphoglycerate mutase 4	PGAM1;PGAM2;PGAM4	sp|P18669|PGAM1_HUMAN Phosphoglycerate mutase 1 OS=Homo sapiens (Human) OX=9606 GN=PGAM1 PE=1 SV=2;sp|P15259|PGAM2_HUMAN Phosphoglycerate mutase 2 OS=Homo sapiens (Human) OX=9606 GN=PGAM2 PE=1 SV=3;sp|Q8N0Y7|PGAM4_HUMAN Probable phosphoglycerate mutase 4 O	3	4	4	4	4	0	0	1	0	4	0	0	1	0	4	0	0	1	0	25.2	25.2	25.2	28.804	254	254;253;254	0	30.265	25.2	0	0	4.3	0	14406000	13102000	0	0	1303500	0	1108100	1007900	0	0
P19338	P19338	4	4	4	Nucleolin	NCL	sp|P19338|NUCL_HUMAN Nucleolin OS=Homo sapiens (Human) OX=9606 GN=NCL PE=1 SV=3	1	4	4	4	0	1	1	4	0	0	1	1	4	0	0	1	1	4	0	6.8	6.8	6.8	76.613	710	710	0	34.319	0	1.3	2	6.8	0	10644000	0	764590	826100	9052800	0	304100	0	21845	23603
P19447	P19447	1	1	1	TFIIH basal transcription factor complex helicase XPB subunit	ERCC3	sp|P19447|ERCC3_HUMAN General transcription and DNA repair factor IIH helicase subunit XPB OS=Homo sapiens (Human) OX=9606 GN=ERCC3 PE=1 SV=1	1	1	1	1	0	0	0	1	0	0	0	0	1	0	0	0	0	1	0	2.7	2.7	2.7	89.277	782	782	0	7.7915	0	0	0	2.7	0	598320	0	0	0	598320	0	13914	0	0	0
P19957	P19957	3	3	3	Elafin	PI3	sp|P19957|ELAF_HUMAN Elafin OS=Homo sapiens (Human) OX=9606 GN=PI3 PE=1 SV=3	1	3	3	3	3	0	0	0	0	3	0	0	0	0	3	0	0	0	0	26.5	26.5	26.5	12.269	117	117	0	22.184	26.5	0	0	0	0	7325500	7325500	0	0	0	0	1220900	1220900	0	0
P19971	P19971	2	2	2	Thymidine phosphorylase	TYMP	sp|P19971|TYPH_HUMAN Thymidine phosphorylase OS=Homo sapiens (Human) OX=9606 GN=TYMP PE=1 SV=2	1	2	2	2	2	0	0	0	0	2	0	0	0	0	2	0	0	0	0	6.2	6.2	6.2	49.955	482	482	0	12.907	6.2	0	0	0	0	2950400	2950400	0	0	0	0	122930	122930	0	0
P20339;P61020	P20339;P61020	2;1	1;0	1;0	Ras-related protein Rab-5A;Ras-related protein Rab-5B	RAB5A;RAB5B	sp|P20339|RAB5A_HUMAN Ras-related protein Rab-5A OS=Homo sapiens (Human) OX=9606 GN=RAB5A PE=1 SV=2;sp|P61020|RAB5B_HUMAN Ras-related protein Rab-5B OS=Homo sapiens (Human) OX=9606 GN=RAB5B PE=1 SV=1	2	2	1	1	2	0	0	0	0	1	0	0	0	0	1	0	0	0	0	11.6	6.5	6.5	23.658	215	215;215	0.0063492	5.7814	11.6	0	0	0	0	716320	716320	0	0	0	0	65120	65120	0	0
Q9NRW1;P20340;Q14964	Q9NRW1;P20340;Q14964	1;1;1	1;1;1	1;1;1	Ras-related protein Rab-6B;Ras-related protein Rab-6A;Ras-related protein Rab-39A	RAB6B;RAB6A;RAB39A	sp|Q9NRW1|RAB6B_HUMAN Ras-related protein Rab-6B OS=Homo sapiens (Human) OX=9606 GN=RAB6B PE=1 SV=1;sp|P20340|RAB6A_HUMAN Ras-related protein Rab-6A OS=Homo sapiens (Human) OX=9606 GN=RAB6A PE=1 SV=3;sp|Q14964|RB39A_HUMAN Ras-related protein Rab-39A OS=Hom	3	1	1	1	1	0	0	1	0	1	0	0	1	0	1	0	0	1	0	5.3	5.3	5.3	23.461	208	208;208;217	0	9.4366	5.3	0	0	5.3	0	7217400	6602400	0	0	615000	0	555190	507880	0	0
P20618	P20618	4	4	4	Proteasome subunit beta type-1	PSMB1	sp|P20618|PSB1_HUMAN Proteasome subunit beta type-1 OS=Homo sapiens (Human) OX=9606 GN=PSMB1 PE=1 SV=2	1	4	4	4	4	0	0	0	0	4	0	0	0	0	4	0	0	0	0	22.4	22.4	22.4	26.489	241	241	0	25.458	22.4	0	0	0	0	13912000	13912000	0	0	0	0	993720	993720	0	0
P21246	P21246	1	1	1	Pleiotrophin	PTN	sp|P21246|PTN_HUMAN Pleiotrophin OS=Homo sapiens (Human) OX=9606 GN=PTN PE=1 SV=1	1	1	1	1	1	1	1	0	1	1	1	1	0	1	1	1	1	0	1	6	6	6	18.942	168	168	0.0034483	6.2595	6	6	6	0	6	29603000	17472000	4408800	5602500	0	2119500	4933800	2912000	734800	933750
P21333	P21333	7	7	5	Filamin-A	FLNA	sp|P21333|FLNA_HUMAN Filamin-A OS=Homo sapiens (Human) OX=9606 GN=FLNA PE=1 SV=4	1	7	7	5	3	1	3	5	0	3	1	3	5	0	3	1	2	3	0	5.8	5.8	4.6	280.74	2647	2647	0	141.43	2.1	1	3.4	4.8	0	75181000	3856300	1630600	31594000	38101000	0	561050	28778	12169	235770
P21741	P21741	2	2	2	Midkine	MDK	sp|P21741|MK_HUMAN Midkine OS=Homo sapiens (Human) OX=9606 GN=MDK PE=1 SV=1	1	2	2	2	2	1	1	1	1	2	1	1	1	1	2	1	1	1	1	16.8	16.8	16.8	15.585	143	143	0	15.729	16.8	7	7	7	7	12544000	4598700	1899000	3307600	1603500	1135400	1792000	656960	271290	472520
P21796	P21796	9	9	9	Voltage-dependent anion-selective channel protein 1	VDAC1	sp|P21796|VDAC1_HUMAN Voltage-dependent anion-selective channel protein 1 OS=Homo sapiens (Human) OX=9606 GN=VDAC1 PE=1 SV=2	1	9	9	9	6	0	1	3	0	6	0	1	3	0	6	0	1	3	0	52.7	52.7	52.7	30.772	283	283	0	133.48	30	0	8.1	22.6	0	56869000	46686000	0	1671400	8511100	0	3345200	2746200	0	98317
P21926	P21926	1	1	1	CD9 antigen	CD9	sp|P21926|CD9_HUMAN CD9 antigen OS=Homo sapiens (Human) OX=9606 GN=CD9 PE=1 SV=4	1	1	1	1	1	0	0	0	0	1	0	0	0	0	1	0	0	0	0	4.4	4.4	4.4	25.416	228	228	0.0048309	5.891	4.4	0	0	0	0	658480	658480	0	0	0	0	109750	109750	0	0
P22087	P22087	2	2	2	rRNA 2-O-methyltransferase fibrillarin	FBL	sp|P22087|FBRL_HUMAN rRNA 2-O-methyltransferase fibrillarin OS=Homo sapiens (Human) OX=9606 GN=FBL PE=1 SV=2	1	2	2	2	0	0	0	2	0	0	0	0	2	0	0	0	0	2	0	16.5	16.5	16.5	33.784	321	321	0	34.757	0	0	0	16.5	0	3769500	0	0	0	3769500	0	198390	0	0	0
P22314	P22314	1	1	1	Ubiquitin-like modifier-activating enzyme 1	UBA1	sp|P22314|UBA1_HUMAN Ubiquitin-like modifier-activating enzyme 1 OS=Homo sapiens (Human) OX=9606 GN=UBA1 PE=1 SV=3	1	1	1	1	1	0	0	1	0	1	0	0	1	0	1	0	0	1	0	1.2	1.2	1.2	117.85	1058	1058	0	7.0342	1.2	0	0	1.2	0	1171700	604190	0	0	567490	0	21698	11189	0	0
P22528	P22528	4	4	1	Cornifin-B	SPRR1B	sp|P22528|SPR1B_HUMAN Cornifin-B OS=Homo sapiens (Human) OX=9606 GN=SPRR1B PE=1 SV=2	1	4	4	1	4	0	0	0	0	4	0	0	0	0	1	0	0	0	0	52.8	52.8	19.1	9.8875	89	89	0	60.767	52.8	0	0	0	0	134070000	134070000	0	0	0	0	19153000	19153000	0	0
P22531	P22531	4	1	0	Small proline-rich protein 2E	SPRR2E	sp|P22531|SPR2E_HUMAN Small proline-rich protein 2E OS=Homo sapiens (Human) OX=9606 GN=SPRR2E PE=2 SV=2	1	4	1	0	4	0	0	0	0	1	0	0	0	0	0	0	0	0	0	79.2	18.1	0	7.8553	72	72	0	7.8435	79.2	0	0	0	0	13850000	13850000	0	0	0	0	2308300	2308300	0	0
P22532;P35325;Q9BYE4	P22532;P35325	6;4;2	6;4;2	3;1;0	Small proline-rich protein 2D;Small proline-rich protein 2B	SPRR2D;SPRR2B	sp|P22532|SPR2D_HUMAN Small proline-rich protein 2D OS=Homo sapiens (Human) OX=9606 GN=SPRR2D PE=2 SV=2;sp|P35325|SPR2B_HUMAN Small proline-rich protein 2B OS=Homo sapiens (Human) OX=9606 GN=SPRR2B PE=2 SV=1	3	6	6	3	6	0	0	0	0	6	0	0	0	0	3	0	0	0	0	79.2	79.2	43.1	7.9053	72	72;72;73	0	42.204	79.2	0	0	0	0	206970000	206970000	0	0	0	0	34495000	34495000	0	0
P22626	P22626	6	6	6	Heterogeneous nuclear ribonucleoproteins A2/B1	HNRNPA2B1	sp|P22626|ROA2_HUMAN Heterogeneous nuclear ribonucleoproteins A2/B1 OS=Homo sapiens (Human) OX=9606 GN=HNRNPA2B1 PE=1 SV=2	1	6	6	6	1	0	3	6	0	1	0	3	6	0	1	0	3	6	0	25.8	25.8	25.8	37.429	353	353	0	75.586	4.2	0	12.7	25.8	0	40803000	1105300	0	8872500	30825000	0	2040200	55266	0	443620
P22735	P22735	20	20	20	Protein-glutamine gamma-glutamyltransferase K	TGM1	sp|P22735|TGM1_HUMAN Protein-glutamine gamma-glutamyltransferase K OS=Homo sapiens (Human) OX=9606 GN=TGM1 PE=1 SV=4	1	20	20	20	20	0	0	0	1	20	0	0	0	1	20	0	0	0	1	34.3	34.3	34.3	89.786	817	817	0	206.17	34.3	0	0	0	1.1	204290000	203090000	0	0	0	1205000	4346600	4321000	0	0
P23246	P23246	4	4	4	Splicing factor, proline- and glutamine-rich	SFPQ	sp|P23246|SFPQ_HUMAN Splicing factor, proline- and glutamine-rich OS=Homo sapiens (Human) OX=9606 GN=SFPQ PE=1 SV=2	1	4	4	4	0	0	0	4	0	0	0	0	4	0	0	0	0	4	0	8.9	8.9	8.9	76.149	707	707	0	29.045	0	0	0	8.9	0	6388600	0	0	0	6388600	0	212950	0	0	0
P23396	P23396	6	6	6	40S ribosomal protein S3	RPS3	sp|P23396|RS3_HUMAN 40S ribosomal protein S3 OS=Homo sapiens (Human) OX=9606 GN=RPS3 PE=1 SV=2	1	6	6	6	3	1	1	3	0	3	1	1	3	0	3	1	1	3	0	23.5	23.5	23.5	26.688	243	243	0	42.34	14.4	5.3	5.3	12.8	0	14158000	7577300	604470	606590	5369600	0	745160	398810	31814	31926
P23490	P23490	1	1	1	Loricrin	LOR	sp|P23490|LORI_HUMAN Loricrin OS=Homo sapiens (Human) OX=9606 GN=LORICRIN PE=1 SV=2	1	1	1	1	1	0	0	0	0	1	0	0	0	0	1	0	0	0	0	3.8	3.8	3.8	25.76	312	312	0.0063191	5.756	3.8	0	0	0	0	867310	867310	0	0	0	0	289100	289100	0	0
P23528;Q9Y281	P23528	3;1	3;1	3;1	Cofilin-1	CFL1	sp|P23528|COF1_HUMAN Cofilin-1 OS=Homo sapiens (Human) OX=9606 GN=CFL1 PE=1 SV=3	2	3	3	3	1	0	1	3	0	1	0	1	3	0	1	0	1	3	0	27.1	27.1	27.1	18.502	166	166;166	0	38.581	6.6	0	8.4	27.1	0	12236000	3766300	0	1234700	7235300	0	1223600	376630	0	123470
P25205	P25205	1	1	1	DNA replication licensing factor MCM3	MCM3	sp|P25205|MCM3_HUMAN DNA replication licensing factor MCM3 OS=Homo sapiens (Human) OX=9606 GN=MCM3 PE=1 SV=3	1	1	1	1	0	0	0	1	0	0	0	0	1	0	0	0	0	1	0	2.5	2.5	2.5	90.98	808	808	0	27.62	0	0	0	2.5	0	5863200	0	0	0	5863200	0	114960	0	0	0
P25311	P25311	12	12	12	Zinc-alpha-2-glycoprotein	AZGP1	sp|P25311|ZA2G_HUMAN Zinc-alpha-2-glycoprotein OS=Homo sapiens (Human) OX=9606 GN=AZGP1 PE=1 SV=2	1	12	12	12	12	3	1	2	2	12	3	1	2	2	12	3	1	2	2	47	47	47	34.258	298	298	0	133.8	47	11.7	3.4	7.4	7.4	122540000	96164000	12308000	3563500	5321800	5181500	6807700	5342500	683780	197970
P25398	P25398	1	1	1	40S ribosomal protein S12	RPS12	sp|P25398|RS12_HUMAN 40S ribosomal protein S12 OS=Homo sapiens (Human) OX=9606 GN=RPS12 PE=1 SV=3	1	1	1	1	0	0	0	1	0	0	0	0	1	0	0	0	0	1	0	16.7	16.7	16.7	14.515	132	132	0	35.338	0	0	0	16.7	0	3275200	0	0	0	3275200	0	467890	0	0	0
P25705	P25705	7	7	7	ATP synthase subunit alpha, mitochondrial	ATP5A1	sp|P25705|ATPA_HUMAN ATP synthase subunit alpha, mitochondrial OS=Homo sapiens (Human) OX=9606 GN=ATP5F1A PE=1 SV=1	1	7	7	7	4	2	3	3	3	4	2	3	3	3	4	2	3	3	3	15.2	15.2	15.2	59.75	553	553	0	64.953	10.3	4	6.7	11.2	6.7	18636000	6680800	2926700	2940500	2780600	3307000	601150	215510	94411	94854
P25787	P25787	4	4	4	Proteasome subunit alpha type-2	PSMA2	sp|P25787|PSA2_HUMAN Proteasome subunit alpha type-2 OS=Homo sapiens (Human) OX=9606 GN=PSMA2 PE=1 SV=2	1	4	4	4	3	0	1	1	0	3	0	1	1	0	3	0	1	1	0	28.6	28.6	28.6	25.898	234	234	0	36.229	19.7	0	9	9	0	7594000	4818300	0	483120	2292500	0	584150	370640	0	37163
P25788	P25788	2	2	2	Proteasome subunit alpha type-3	PSMA3	sp|P25788|PSA3_HUMAN Proteasome subunit alpha type-3 OS=Homo sapiens (Human) OX=9606 GN=PSMA3 PE=1 SV=2	1	2	2	2	2	0	0	0	0	2	0	0	0	0	2	0	0	0	0	11	11	11	28.433	255	255	0	19.62	11	0	0	0	0	2620200	2620200	0	0	0	0	201560	201560	0	0
P25789	P25789	4	4	4	Proteasome subunit alpha type-4	PSMA4	sp|P25789|PSA4_HUMAN Proteasome subunit alpha type-4 OS=Homo sapiens (Human) OX=9606 GN=PSMA4 PE=1 SV=1	1	4	4	4	4	0	0	0	0	4	0	0	0	0	4	0	0	0	0	22.6	22.6	22.6	29.483	261	261	0	30.31	22.6	0	0	0	0	10330000	10330000	0	0	0	0	794580	794580	0	0
P25815	P25815	1	1	1	Protein S100-P	S100P	sp|P25815|S100P_HUMAN Protein S100-P OS=Homo sapiens (Human) OX=9606 GN=S100P PE=1 SV=2	1	1	1	1	1	0	0	0	0	1	0	0	0	0	1	0	0	0	0	13.7	13.7	13.7	10.4	95	95	0	9.3387	13.7	0	0	0	0	1163700	1163700	0	0	0	0	290920	290920	0	0
P26038	P26038	2	2	1	Moesin	MSN	sp|P26038|MOES_HUMAN Moesin OS=Homo sapiens (Human) OX=9606 GN=MSN PE=1 SV=3	1	2	2	1	0	0	0	2	0	0	0	0	2	0	0	0	0	1	0	6.1	6.1	2.8	67.819	577	577	0	16.299	0	0	0	6.1	0	10608000	0	0	0	10608000	0	321450	0	0	0
P26368	P26368	2	2	2	Splicing factor U2AF 65 kDa subunit	U2AF2	sp|P26368|U2AF2_HUMAN Splicing factor U2AF 65 kDa subunit OS=Homo sapiens (Human) OX=9606 GN=U2AF2 PE=1 SV=4	1	2	2	2	1	1	1	0	1	1	1	1	0	1	1	1	1	0	1	8.2	8.2	8.2	53.5	475	475	0	12.218	3.8	3.8	3.8	0	4.4	2003700	827720	573900	602090	0	0	133580	55181	38260	40140
P26599	P26599	2	2	2	Polypyrimidine tract-binding protein 1	PTBP1	sp|P26599|PTBP1_HUMAN Polypyrimidine tract-binding protein 1 OS=Homo sapiens (Human) OX=9606 GN=PTBP1 PE=1 SV=1	1	2	2	2	0	0	1	2	0	0	0	1	2	0	0	0	1	2	0	7.7	7.7	7.7	57.221	531	531	0	12.215	0	0	3.4	7.7	0	1775100	0	0	599030	1176000	0	93425	0	0	31528
P26641	P26641	2	2	2	Elongation factor 1-gamma	EEF1G	sp|P26641|EF1G_HUMAN Elongation factor 1-gamma OS=Homo sapiens (Human) OX=9606 GN=EEF1G PE=1 SV=3	1	2	2	2	0	0	0	2	0	0	0	0	2	0	0	0	0	2	0	12.1	12.1	12.1	50.118	437	437	0	12.005	0	0	0	12.1	0	1410500	0	0	0	1410500	0	58773	0	0	0
P27169	P27169	2	2	2	Serum paraoxonase/arylesterase 1	PON1	sp|P27169|PON1_HUMAN Serum paraoxonase/arylesterase 1 OS=Homo sapiens (Human) OX=9606 GN=PON1 PE=1 SV=3	1	2	2	2	2	2	2	0	2	2	2	2	0	2	2	2	2	0	2	8.5	8.5	8.5	39.731	355	355	0	30.791	8.5	8.5	8.5	0	8.5	18901000	7879500	5005200	2739200	0	3276900	1260000	525300	333680	182610
P27348	P27348	6	5	5	14-3-3 protein theta	YWHAQ	sp|P27348|1433T_HUMAN 14-3-3 protein theta OS=Homo sapiens (Human) OX=9606 GN=YWHAQ PE=1 SV=1	1	6	5	5	6	0	0	0	0	5	0	0	0	0	5	0	0	0	0	30.2	26.1	26.1	27.764	245	245	0	72.223	30.2	0	0	0	0	17465000	17465000	0	0	0	0	1247500	1247500	0	0
P27449	P27449	1	1	1	V-type proton ATPase 16 kDa proteolipid subunit	ATP6V0C	sp|P27449|VATL_HUMAN V-type proton ATPase 16 kDa proteolipid subunit OS=Homo sapiens (Human) OX=9606 GN=ATP6V0C PE=1 SV=1	1	1	1	1	1	0	0	0	0	1	0	0	0	0	1	0	0	0	0	11.6	11.6	11.6	15.736	155	155	0	7.0915	11.6	0	0	0	0	2665100	2665100	0	0	0	0	888370	888370	0	0
P27482	P27482	6	6	6	Calmodulin-like protein 3	CALML3	sp|P27482|CALL3_HUMAN Calmodulin-like protein 3 OS=Homo sapiens (Human) OX=9606 GN=CALML3 PE=1 SV=2	1	6	6	6	6	0	0	0	0	6	0	0	0	0	6	0	0	0	0	57.7	57.7	57.7	16.891	149	149	0	132.81	57.7	0	0	0	0	38576000	38576000	0	0	0	0	3506900	3506900	0	0
P27797	P27797	2	2	2	Calreticulin	CALR	sp|P27797|CALR_HUMAN Calreticulin OS=Homo sapiens (Human) OX=9606 GN=CALR PE=1 SV=1	1	2	2	2	1	0	0	1	0	1	0	0	1	0	1	0	0	1	0	10.1	10.1	10.1	48.141	417	417	0	15.391	3.1	0	0	7	0	615450	0	0	0	615450	0	29307	0	0	0
P27824	P27824	4	4	4	Calnexin	CANX	sp|P27824|CALX_HUMAN Calnexin OS=Homo sapiens (Human) OX=9606 GN=CANX PE=1 SV=2	1	4	4	4	4	0	0	0	0	4	0	0	0	0	4	0	0	0	0	11.1	11.1	11.1	67.567	592	592	0	28.367	11.1	0	0	0	0	4330800	4330800	0	0	0	0	135340	135340	0	0
P28066	P28066	3	3	3	Proteasome subunit alpha type-5	PSMA5	sp|P28066|PSA5_HUMAN Proteasome subunit alpha type-5 OS=Homo sapiens (Human) OX=9606 GN=PSMA5 PE=1 SV=3	1	3	3	3	3	0	0	0	0	3	0	0	0	0	3	0	0	0	0	15.4	15.4	15.4	26.411	241	241	0	26.546	15.4	0	0	0	0	4752300	4752300	0	0	0	0	432030	432030	0	0
P28070	P28070	3	3	3	Proteasome subunit beta type-4	PSMB4	sp|P28070|PSB4_HUMAN Proteasome subunit beta type-4 OS=Homo sapiens (Human) OX=9606 GN=PSMB4 PE=1 SV=4	1	3	3	3	3	0	0	0	0	3	0	0	0	0	3	0	0	0	0	17	17	17	29.204	264	264	0	17.641	17	0	0	0	0	7496800	7496800	0	0	0	0	681530	681530	0	0
P28072	P28072	2	2	2	Proteasome subunit beta type-6	PSMB6	sp|P28072|PSB6_HUMAN Proteasome subunit beta type-6 OS=Homo sapiens (Human) OX=9606 GN=PSMB6 PE=1 SV=4	1	2	2	2	2	0	0	0	0	2	0	0	0	0	2	0	0	0	0	8.4	8.4	8.4	25.357	239	239	0	11.591	8.4	0	0	0	0	9120200	9120200	0	0	0	0	829110	829110	0	0
P28074	P28074	4	4	4	Proteasome subunit beta type-5	PSMB5	sp|P28074|PSB5_HUMAN Proteasome subunit beta type-5 OS=Homo sapiens (Human) OX=9606 GN=PSMB5 PE=1 SV=3	1	4	4	4	3	0	0	1	0	3	0	0	1	0	3	0	0	1	0	21.3	21.3	21.3	28.48	263	263	0	28.659	13.3	0	0	8	0	10872000	8745500	0	0	2126300	0	724790	583040	0	0
P28331	P28331	1	1	1	NADH-ubiquinone oxidoreductase 75 kDa subunit, mitochondrial	NDUFS1	sp|P28331|NDUS1_HUMAN NADH-ubiquinone oxidoreductase 75 kDa subunit, mitochondrial OS=Homo sapiens (Human) OX=9606 GN=NDUFS1 PE=1 SV=3	1	1	1	1	0	0	0	1	0	0	0	0	1	0	0	0	0	1	0	3.6	3.6	3.6	79.467	727	727	0	7.0752	0	0	0	3.6	0	1019300	0	0	0	1019300	0	24862	0	0	0
P29034	P29034	1	1	1	Protein S100-A2	S100A2	sp|P29034|S10A2_HUMAN Protein S100-A2 OS=Homo sapiens (Human) OX=9606 GN=S100A2 PE=1 SV=3	1	1	1	1	1	0	0	0	0	1	0	0	0	0	1	0	0	0	0	17.3	17.3	17.3	11.117	98	98	0	6.8941	17.3	0	0	0	0	1650500	1650500	0	0	0	0	412610	412610	0	0
P29373	P29373	8	8	8	Cellular retinoic acid-binding protein 2	CRABP2	sp|P29373|RABP2_HUMAN Cellular retinoic acid-binding protein 2 OS=Homo sapiens (Human) OX=9606 GN=CRABP2 PE=1 SV=2	1	8	8	8	8	0	0	0	0	8	0	0	0	0	8	0	0	0	0	59.4	59.4	59.4	15.693	138	138	0	95.917	59.4	0	0	0	0	81123000	81123000	0	0	0	0	10140000	10140000	0	0
P29508	P29508	27	9	9	Serpin B3	SERPINB3	sp|P29508|SPB3_HUMAN Serpin B3 OS=Homo sapiens (Human) OX=9606 GN=SERPINB3 PE=1 SV=2	1	27	9	9	27	0	0	0	2	9	0	0	0	1	9	0	0	0	1	58.2	26.2	26.2	44.564	390	390	0	152.58	58.2	0	0	0	7.2	152960000	150630000	0	0	0	2333000	6952800	6846700	0	0
P29762	P29762	1	1	1	Cellular retinoic acid-binding protein 1	CRABP1	sp|P29762|RABP1_HUMAN Cellular retinoic acid-binding protein 1 OS=Homo sapiens (Human) OX=9606 GN=CRABP1 PE=1 SV=2	1	1	1	1	0	0	1	1	0	0	0	1	1	0	0	0	1	1	0	14.6	14.6	14.6	15.565	137	137	0	17.348	0	0	14.6	14.6	0	2781700	0	0	998060	1783600	0	278170	0	0	99806
P30050	P30050	2	2	2	60S ribosomal protein L12	RPL12	sp|P30050|RL12_HUMAN 60S ribosomal protein L12 OS=Homo sapiens (Human) OX=9606 GN=RPL12 PE=1 SV=1	1	2	2	2	0	1	1	1	0	0	1	1	1	0	0	1	1	1	0	18.2	18.2	18.2	17.818	165	165	0	14.291	0	9.1	9.1	9.1	0	5688700	0	1697200	1921600	2069900	0	632080	0	188580	213510
P30740	P30740	1	1	1	Leukocyte elastase inhibitor	SERPINB1	sp|P30740|ILEU_HUMAN Leukocyte elastase inhibitor OS=Homo sapiens (Human) OX=9606 GN=SERPINB1 PE=1 SV=1	1	1	1	1	1	0	0	0	0	1	0	0	0	0	1	0	0	0	0	2.9	2.9	2.9	42.741	379	379	0.0034305	6.2285	2.9	0	0	0	0	816760	816760	0	0	0	0	42987	42987	0	0
P31151;Q86SG5	P31151;Q86SG5	7;4	7;4	7;4	Protein S100-A7;Protein S100-A7A	S100A7;S100A7A	sp|P31151|S10A7_HUMAN Protein S100-A7 OS=Homo sapiens (Human) OX=9606 GN=S100A7 PE=1 SV=4;sp|Q86SG5|S1A7A_HUMAN Protein S100-A7A OS=Homo sapiens (Human) OX=9606 GN=S100A7A PE=1 SV=3	2	7	7	7	7	2	0	0	2	7	2	0	0	2	7	2	0	0	2	48.5	48.5	48.5	11.471	101	101;101	0	56.146	48.5	22.8	0	0	21.8	82726000	79458000	1894700	0	0	1373500	11818000	11351000	270670	0
P31930	P31930	1	1	1	Cytochrome b-c1 complex subunit 1, mitochondrial	UQCRC1	sp|P31930|QCR1_HUMAN Cytochrome b-c1 complex subunit 1, mitochondrial OS=Homo sapiens (Human) OX=9606 GN=UQCRC1 PE=1 SV=3	1	1	1	1	0	0	0	1	0	0	0	0	1	0	0	0	0	1	0	4.2	4.2	4.2	52.645	480	480	0	13.064	0	0	0	4.2	0	1483500	0	0	0	1483500	0	61811	0	0	0
P31939	P31939	1	1	1	Bifunctional purine biosynthesis protein PURH;Phosphoribosylaminoimidazolecarboxamide formyltransferase;IMP cyclohydrolase	ATIC	sp|P31939|PUR9_HUMAN Bifunctional purine biosynthesis protein ATIC OS=Homo sapiens (Human) OX=9606 GN=ATIC PE=1 SV=3	1	1	1	1	0	0	1	1	0	0	0	1	1	0	0	0	1	1	0	4.2	4.2	4.2	64.615	592	592	0	9.0634	0	0	4.2	4.2	0	2190100	0	0	1001900	1188200	0	57634	0	0	26366
P31943	P31943	4	4	3	Heterogeneous nuclear ribonucleoprotein H;Heterogeneous nuclear ribonucleoprotein H, N-terminally processed	HNRNPH1	sp|P31943|HNRH1_HUMAN Heterogeneous nuclear ribonucleoprotein H OS=Homo sapiens (Human) OX=9606 GN=HNRNPH1 PE=1 SV=4	1	4	4	3	1	1	2	3	0	1	1	2	3	0	0	1	2	3	0	17.1	17.1	13.4	49.229	449	449	0	61.873	3.8	4.5	8.9	13.4	0	21374000	2600800	0	3152400	15621000	0	1187500	144490	0	175140
P31944	P31944	4	4	4	Caspase-14;Caspase-14 subunit p17, mature form;Caspase-14 subunit p10, mature form;Caspase-14 subunit p20, intermediate form;Caspase-14 subunit p8, intermediate form	CASP14	sp|P31944|CASPE_HUMAN Caspase-14 OS=Homo sapiens (Human) OX=9606 GN=CASP14 PE=1 SV=2	1	4	4	4	2	1	0	0	3	2	1	0	0	3	2	1	0	0	3	17.8	17.8	17.8	27.679	242	242	0	25.04	9.1	3.3	0	0	13.2	10928000	1856900	2621300	0	0	6449500	728510	123800	174750	0
P31946	P31946	4	2	2	14-3-3 protein beta/alpha;14-3-3 protein beta/alpha, N-terminally processed	YWHAB	sp|P31946|1433B_HUMAN 14-3-3 protein beta/alpha OS=Homo sapiens (Human) OX=9606 GN=YWHAB PE=1 SV=3	1	4	2	2	4	1	0	1	0	2	0	0	0	0	2	0	0	0	0	22.4	10.2	10.2	28.082	246	246	0	15.043	22.4	8.1	0	8.1	0	5429500	5429500	0	0	0	0	387820	387820	0	0
P31947;Q04917	P31947	5;1	4;0	4;0	14-3-3 protein sigma	SFN	sp|P31947|1433S_HUMAN 14-3-3 protein sigma OS=Homo sapiens (Human) OX=9606 GN=SFN PE=1 SV=1	2	5	4	4	5	0	0	0	0	4	0	0	0	0	4	0	0	0	0	17.7	13.7	13.7	27.774	248	248;246	0	35.905	17.7	0	0	0	0	56786000	56786000	0	0	0	0	3549100	3549100	0	0
P31949	P31949	2	2	2	Protein S100-A11;Protein S100-A11, N-terminally processed	S100A11	sp|P31949|S10AB_HUMAN Protein S100-A11 OS=Homo sapiens (Human) OX=9606 GN=S100A11 PE=1 SV=2	1	2	2	2	2	0	0	0	0	2	0	0	0	0	2	0	0	0	0	18.1	18.1	18.1	11.74	105	105	0	11.775	18.1	0	0	0	0	5796200	5796200	0	0	0	0	1159200	1159200	0	0
P32119	P32119	6	6	5	Peroxiredoxin-2	PRDX2	sp|P32119|PRDX2_HUMAN Peroxiredoxin-2 OS=Homo sapiens (Human) OX=9606 GN=PRDX2 PE=1 SV=5	1	6	6	5	5	1	1	0	3	5	1	1	0	3	4	1	1	0	2	28.3	28.3	22.7	21.892	198	198	0	50.412	23.2	5.1	5.1	0	19.7	40084000	30277000	566150	775230	0	8465200	3083400	2329000	43550	59633
P32455	P32455	1	1	1	Interferon-induced guanylate-binding protein 1	GBP1	sp|P32455|GBP1_HUMAN Guanylate-binding protein 1 OS=Homo sapiens (Human) OX=9606 GN=GBP1 PE=1 SV=2	1	1	1	1	0	0	0	0	1	0	0	0	0	1	0	0	0	0	1	2	2	2	67.93	592	592	1	-2	0	0	0	0	2	1234300	0	0	0	0	1234300	47473	0	0	0
P32969	P32969	2	2	2	60S ribosomal protein L9	RPL9	sp|P32969|RL9_HUMAN 60S ribosomal protein L9 OS=Homo sapiens (Human) OX=9606 GN=RPL9P8 PE=1 SV=1	1	2	2	2	0	0	0	2	0	0	0	0	2	0	0	0	0	2	0	17.2	17.2	17.2	21.863	192	192	0	15.582	0	0	0	17.2	0	3535700	0	0	0	3535700	0	392860	0	0	0
P33993	P33993	1	1	1	DNA replication licensing factor MCM7	MCM7	sp|P33993|MCM7_HUMAN DNA replication licensing factor MCM7 OS=Homo sapiens (Human) OX=9606 GN=MCM7 PE=1 SV=4	1	1	1	1	0	0	0	1	0	0	0	0	1	0	0	0	0	1	0	2.1	2.1	2.1	81.307	719	719	0	7.013	0	0	0	2.1	0	1433200	0	0	0	1433200	0	37716	0	0	0
P34897	P34897	2	2	2	Serine hydroxymethyltransferase, mitochondrial	SHMT2	sp|P34897|GLYM_HUMAN Serine hydroxymethyltransferase, mitochondrial OS=Homo sapiens (Human) OX=9606 GN=SHMT2 PE=1 SV=3	1	2	2	2	0	0	1	2	0	0	0	1	2	0	0	0	1	2	0	3.4	3.4	3.4	55.992	504	504	0	15.589	0	0	3.2	3.4	0	5753100	0	0	1276000	4477100	0	198380	0	0	44001
P35125	P35125	1	1	1	Ubiquitin carboxyl-terminal hydrolase 6	USP6	sp|P35125|UBP6_HUMAN Ubiquitin carboxyl-terminal hydrolase 6 OS=Homo sapiens (Human) OX=9606 GN=USP6 PE=1 SV=2	1	1	1	1	1	0	0	0	0	1	0	0	0	0	1	0	0	0	0	0.9	0.9	0.9	158.66	1406	1406	0.0033898	6.1632	0.9	0	0	0	0	0	0	0	0	0	0	0	0	0	0
P35232	P35232	2	2	2	Prohibitin	PHB	sp|P35232|PHB_HUMAN Prohibitin OS=Homo sapiens (Human) OX=9606 GN=PHB PE=1 SV=1	1	2	2	2	0	0	0	2	0	0	0	0	2	0	0	0	0	2	0	16.2	16.2	16.2	29.804	272	272	0	20.644	0	0	0	16.2	0	1738000	0	0	0	1738000	0	96558	0	0	0
P35237	P35237	1	1	1	Serpin B6	SERPINB6	sp|P35237|SPB6_HUMAN Serpin B6 OS=Homo sapiens (Human) OX=9606 GN=SERPINB6 PE=1 SV=3	1	1	1	1	1	0	0	0	0	1	0	0	0	0	1	0	0	0	0	4	4	4	42.621	376	376	0.004878	5.9292	4	0	0	0	0	863260	863260	0	0	0	0	41108	41108	0	0
P35241	P35241	2	1	1	Radixin	RDX	sp|P35241|RADI_HUMAN Radixin OS=Homo sapiens (Human) OX=9606 GN=RDX PE=1 SV=1	1	2	1	1	0	0	0	2	0	0	0	0	1	0	0	0	0	1	0	6	2.7	2.7	68.563	583	583	0	6.7587	0	0	0	6	0	605840	0	0	0	605840	0	19543	0	0	0
P35268	P35268	2	2	2	60S ribosomal protein L22	RPL22	sp|P35268|RL22_HUMAN 60S ribosomal protein L22 OS=Homo sapiens (Human) OX=9606 GN=RPL22 PE=1 SV=2	1	2	2	2	2	0	0	0	0	2	0	0	0	0	2	0	0	0	0	21.1	21.1	21.1	14.787	128	128	0	13.032	21.1	0	0	0	0	9895700	9895700	0	0	0	0	2473900	2473900	0	0
P35321	P35321	4	1	1	Cornifin-A	SPRR1A	sp|P35321|SPR1A_HUMAN Cornifin-A OS=Homo sapiens (Human) OX=9606 GN=SPRR1A PE=1 SV=2	1	4	1	1	4	0	0	0	0	1	0	0	0	0	1	0	0	0	0	61.8	19.1	19.1	9.8774	89	89	0	25.22	61.8	0	0	0	0	5347900	5347900	0	0	0	0	763980	763980	0	0
P35326	P35326	4	1	1	Small proline-rich protein 2A	SPRR2A	sp|P35326|SPR2A_HUMAN Small proline-rich protein 2A OS=Homo sapiens (Human) OX=9606 GN=SPRR2A PE=1 SV=1	1	4	1	1	4	0	0	0	0	1	0	0	0	0	1	0	0	0	0	79.2	18.1	18.1	7.9653	72	72	0	10.861	79.2	0	0	0	0	6377400	6377400	0	0	0	0	1062900	1062900	0	0
P35527;CON__P35527	P35527;CON__P35527	41;40	41;40	41;40	Keratin, type I cytoskeletal 9	KRT9	sp|P35527|K1C9_HUMAN Keratin, type I cytoskeletal 9 OS=Homo sapiens (Human) OX=9606 GN=KRT9 PE=1 SV=3;	2	41	41	41	32	27	25	24	35	32	27	25	24	35	32	27	25	24	35	69.8	69.8	69.8	62.064	623	623;623	0	323.31	62.1	56.2	51.7	55.4	65.3	13455000000	3241500000	1227400000	2213600000	1035400000	5737600000	517520000	124670000	47207000	85139000
P35579	P35579	53	53	47	Myosin-9	MYH9	sp|P35579|MYH9_HUMAN Myosin-9 OS=Homo sapiens (Human) OX=9606 GN=MYH9 PE=1 SV=4	1	53	53	47	47	1	4	14	3	47	1	4	14	3	42	1	4	12	1	29.6	29.6	26.5	226.53	1960	1960	0	323.31	24.7	0.7	3.8	10.9	1.9	273480000	235040000	1608100	5837400	29778000	1221700	2629600	2260000	15462	56128
P35580	P35580	15	10	9	Myosin-10	MYH10	sp|P35580|MYH10_HUMAN Myosin-10 OS=Homo sapiens (Human) OX=9606 GN=MYH10 PE=1 SV=3	1	15	10	9	7	0	1	5	7	3	0	1	3	5	3	0	1	2	5	10.2	7.7	6.7	229	1976	1976	0	90.271	4.6	0	1.1	3.9	4	16109000	2808600	0	656380	9748400	2895800	157930	27535	0	6435.1
P35606	P35606	2	2	2	Coatomer subunit beta	COPB2	sp|P35606|COPB2_HUMAN Coatomer subunit beta OS=Homo sapiens (Human) OX=9606 GN=COPB2 PE=1 SV=2	1	2	2	2	2	0	0	0	0	2	0	0	0	0	2	0	0	0	0	2.3	2.3	2.3	102.49	906	906	0	15.54	2.3	0	0	0	0	4281700	4281700	0	0	0	0	89202	89202	0	0
P35637;Q92804	P35637;Q92804	2;1	2;1	2;1	RNA-binding protein FUS;TATA-binding protein-associated factor 2N	FUS;TAF15	sp|P35637|FUS_HUMAN RNA-binding protein FUS OS=Homo sapiens (Human) OX=9606 GN=FUS PE=1 SV=1;sp|Q92804|RBP56_HUMAN TATA-binding protein-associated factor 2N OS=Homo sapiens (Human) OX=9606 GN=TAF15 PE=1 SV=1	2	2	2	2	0	0	1	1	0	0	0	1	1	0	0	0	1	1	0	8.7	8.7	8.7	53.425	526	526;592	0	60.279	0	0	2.7	6.1	0	6272300	0	0	587240	5685100	0	482480	0	0	45172
P36542	P36542	1	1	1	ATP synthase subunit gamma, mitochondrial	ATP5C1	sp|P36542|ATPG_HUMAN ATP synthase subunit gamma, mitochondrial OS=Homo sapiens (Human) OX=9606 GN=ATP5F1C PE=1 SV=1	1	1	1	1	0	0	0	1	0	0	0	0	1	0	0	0	0	1	0	4.4	4.4	4.4	32.996	298	298	0.0062598	5.7085	0	0	0	4.4	0	521580	0	0	0	521580	0	40122	0	0	0
P36957	P36957	3	3	3	Dihydrolipoyllysine-residue succinyltransferase component of 2-oxoglutarate dehydrogenase complex, mitochondrial	DLST	sp|P36957|ODO2_HUMAN Dihydrolipoyllysine-residue succinyltransferase component of 2-oxoglutarate dehydrogenase complex, mitochondrial OS=Homo sapiens (Human) OX=9606 GN=DLST PE=1 SV=4	1	3	3	3	2	1	0	0	0	2	1	0	0	0	2	1	0	0	0	10.6	10.6	10.6	48.755	453	453	0	48.764	7.7	2.9	0	0	0	4913400	3786800	1126600	0	0	0	213630	164640	48982	0
P37837	P37837	1	1	1	Transaldolase	TALDO1	sp|P37837|TALDO_HUMAN Transaldolase OS=Homo sapiens (Human) OX=9606 GN=TALDO1 PE=1 SV=2	1	1	1	1	1	0	0	0	0	1	0	0	0	0	1	0	0	0	0	3.9	3.9	3.9	37.54	337	337	0.0064103	5.8406	3.9	0	0	0	0	563590	563590	0	0	0	0	33152	33152	0	0
P38606	P38606	4	4	4	V-type proton ATPase catalytic subunit A	ATP6V1A	sp|P38606|VATA_HUMAN V-type proton ATPase catalytic subunit A OS=Homo sapiens (Human) OX=9606 GN=ATP6V1A PE=1 SV=2	1	4	4	4	4	0	0	0	0	4	0	0	0	0	4	0	0	0	0	10.2	10.2	10.2	68.303	617	617	0	26.316	10.2	0	0	0	0	6554600	6554600	0	0	0	0	192780	192780	0	0
P38646	P38646	10	10	10	Stress-70 protein, mitochondrial	HSPA9	sp|P38646|GRP75_HUMAN Stress-70 protein, mitochondrial OS=Homo sapiens (Human) OX=9606 GN=HSPA9 PE=1 SV=2	1	10	10	10	5	4	5	4	5	5	4	5	4	5	5	4	5	4	5	16.6	16.6	16.6	73.68	679	679	0	97.977	10.9	9.6	9.4	7.2	10.2	41593000	5494600	4733600	7790300	18753000	4821000	1094500	144590	124570	205010
P39019	P39019	5	5	5	40S ribosomal protein S19	RPS19	sp|P39019|RS19_HUMAN 40S ribosomal protein S19 OS=Homo sapiens (Human) OX=9606 GN=RPS19 PE=1 SV=2	1	5	5	5	1	0	4	3	0	1	0	4	3	0	1	0	4	3	0	27.6	27.6	27.6	16.06	145	145	0	29.504	6.2	0	20.7	20.7	0	12784000	2748700	0	6202300	3832700	0	1278400	274870	0	620230
P39023	P39023	2	2	2	60S ribosomal protein L3	RPL3	sp|P39023|RL3_HUMAN 60S ribosomal protein L3 OS=Homo sapiens (Human) OX=9606 GN=RPL3 PE=1 SV=2	1	2	2	2	2	1	0	1	0	2	1	0	1	0	2	1	0	1	0	9.7	9.7	9.7	46.108	403	403	0	54.231	9.7	6.7	0	6.7	0	13415000	2349200	2287600	0	8778500	0	706070	123640	120400	0
P39656	P39656	2	2	2	Dolichyl-diphosphooligosaccharide--protein glycosyltransferase 48 kDa subunit	DDOST	sp|P39656|OST48_HUMAN Dolichyl-diphosphooligosaccharide--protein glycosyltransferase 48 kDa subunit OS=Homo sapiens (Human) OX=9606 GN=DDOST PE=1 SV=4	1	2	2	2	2	0	0	0	0	2	0	0	0	0	2	0	0	0	0	5	5	5	50.8	456	456	0	13.137	5	0	0	0	0	2898600	2898600	0	0	0	0	126030	126030	0	0
P40227	P40227	2	2	2	T-complex protein 1 subunit zeta	CCT6A	sp|P40227|TCPZ_HUMAN T-complex protein 1 subunit zeta OS=Homo sapiens (Human) OX=9606 GN=CCT6A PE=1 SV=3	1	2	2	2	0	0	1	2	0	0	0	1	2	0	0	0	1	2	0	5.6	5.6	5.6	58.024	531	531	0	18.03	0	0	3.2	5.6	0	5813100	0	0	1173600	4639500	0	223580	0	0	45138
P40926	P40926	2	2	2	Malate dehydrogenase, mitochondrial	MDH2	sp|P40926|MDHM_HUMAN Malate dehydrogenase, mitochondrial OS=Homo sapiens (Human) OX=9606 GN=MDH2 PE=1 SV=3	1	2	2	2	1	0	0	1	1	1	0	0	1	1	1	0	0	1	1	5.6	5.6	5.6	35.503	338	338	0	10.873	2.7	0	0	3	3	2332600	973180	0	0	946850	412560	111080	46342	0	0
Q2VIR3;P41091	Q2VIR3;P41091	1;1	1;1	1;1	Putative eukaryotic translation initiation factor 2 subunit 3-like protein;Eukaryotic translation initiation factor 2 subunit 3	EIF2S3L;EIF2S3	sp|Q2VIR3|IF2GL_HUMAN Eukaryotic translation initiation factor 2 subunit 3B OS=Homo sapiens (Human) OX=9606 GN=EIF2S3B PE=2 SV=2;sp|P41091|IF2G_HUMAN Eukaryotic translation initiation factor 2 subunit 3 OS=Homo sapiens (Human) OX=9606 GN=EIF2S3 PE=1 SV=3	2	1	1	1	0	0	0	1	0	0	0	0	1	0	0	0	0	1	0	5.3	5.3	5.3	51.228	472	472;472	0.004902	5.9545	0	0	0	5.3	0	630360	0	0	0	630360	0	30017	0	0	0
P61163;P42025	P61163;P42025	1;1	1;1	1;1	Alpha-centractin;Beta-centractin	ACTR1A;ACTR1B	sp|P61163|ACTZ_HUMAN Alpha-centractin OS=Homo sapiens (Human) OX=9606 GN=ACTR1A PE=1 SV=1;sp|P42025|ACTY_HUMAN Beta-centractin OS=Homo sapiens (Human) OX=9606 GN=ACTR1B PE=1 SV=1	2	1	1	1	0	0	0	1	0	0	0	0	1	0	0	0	0	1	0	5.1	5.1	5.1	42.613	376	376;376	0	9.1244	0	0	0	5.1	0	1185600	0	0	0	1185600	0	59279	0	0	0
P42765	P42765	1	1	1	3-ketoacyl-CoA thiolase, mitochondrial	ACAA2	sp|P42765|THIM_HUMAN 3-ketoacyl-CoA thiolase, mitochondrial OS=Homo sapiens (Human) OX=9606 GN=ACAA2 PE=1 SV=2	1	1	1	1	1	0	0	0	0	1	0	0	0	0	1	0	0	0	0	3.3	3.3	3.3	41.924	397	397	0	7.4576	3.3	0	0	0	0	577290	577290	0	0	0	0	27490	27490	0	0
P43034	P43034	4	4	4	Platelet-activating factor acetylhydrolase IB subunit alpha	PAFAH1B1	sp|P43034|LIS1_HUMAN Platelet-activating factor acetylhydrolase IB subunit beta OS=Homo sapiens (Human) OX=9606 GN=PAFAH1B1 PE=1 SV=2	1	4	4	4	4	0	0	0	0	4	0	0	0	0	4	0	0	0	0	13.7	13.7	13.7	46.637	410	410	0	31.457	13.7	0	0	0	0	3575300	3575300	0	0	0	0	155450	155450	0	0
P43243	P43243	2	2	2	Matrin-3	MATR3	sp|P43243|MATR3_HUMAN Matrin-3 OS=Homo sapiens (Human) OX=9606 GN=MATR3 PE=1 SV=2	1	2	2	2	0	0	1	2	0	0	0	1	2	0	0	0	1	2	0	4	4	4	94.622	847	847	0	46.63	0	0	4	4	0	4254100	0	0	827790	3426300	0	114980	0	0	22373
P43686	P43686	1	1	1	26S protease regulatory subunit 6B	PSMC4	sp|P43686|PRS6B_HUMAN 26S proteasome regulatory subunit 6B OS=Homo sapiens (Human) OX=9606 GN=PSMC4 PE=1 SV=2	1	1	1	1	0	0	0	1	0	0	0	0	1	0	0	0	0	1	0	4.8	4.8	4.8	47.366	418	418	0	8.0748	0	0	0	4.8	0	532180	0	0	0	532180	0	21287	0	0	0
P45880	P45880	8	8	8	Voltage-dependent anion-selective channel protein 2	VDAC2	sp|P45880|VDAC2_HUMAN Voltage-dependent anion-selective channel protein 2 OS=Homo sapiens (Human) OX=9606 GN=VDAC2 PE=1 SV=2	1	8	8	8	8	0	0	0	0	8	0	0	0	0	8	0	0	0	0	33.7	33.7	33.7	31.566	294	294	0	88.746	33.7	0	0	0	0	77122000	77122000	0	0	0	0	4820100	4820100	0	0
P46734	P46734	1	1	1	Dual specificity mitogen-activated protein kinase kinase 3	MAP2K3	sp|P46734|MP2K3_HUMAN Dual specificity mitogen-activated protein kinase kinase 3 OS=Homo sapiens (Human) OX=9606 GN=MAP2K3 PE=1 SV=2	1	1	1	1	1	0	0	0	0	1	0	0	0	0	1	0	0	0	0	3.2	3.2	3.2	39.318	347	347	0	6.5982	3.2	0	0	0	0	1017800	1017800	0	0	0	0	42407	42407	0	0
P46778	P46778	1	1	1	60S ribosomal protein L21	RPL21	sp|P46778|RL21_HUMAN 60S ribosomal protein L21 OS=Homo sapiens (Human) OX=9606 GN=RPL21 PE=1 SV=2	1	1	1	1	0	1	0	0	0	0	1	0	0	0	0	1	0	0	0	9.4	9.4	9.4	18.565	160	160	0	7.2674	0	9.4	0	0	0	4416000	0	4416000	0	0	0	735990	0	735990	0
P46782	P46782	2	2	2	40S ribosomal protein S5;40S ribosomal protein S5, N-terminally processed	RPS5	sp|P46782|RS5_HUMAN 40S ribosomal protein S5 OS=Homo sapiens (Human) OX=9606 GN=RPS5 PE=1 SV=4	1	2	2	2	0	0	1	2	0	0	0	1	2	0	0	0	1	2	0	10.8	10.8	10.8	22.876	204	204	0	51.556	0	0	9.8	10.8	0	11847000	0	0	972120	10875000	0	1184700	0	0	97212
P46783;Q9NQ39	P46783;Q9NQ39	1;1	1;1	1;1	40S ribosomal protein S10;Putative 40S ribosomal protein S10-like	RPS10;RPS10P5	sp|P46783|RS10_HUMAN 40S ribosomal protein S10 OS=Homo sapiens (Human) OX=9606 GN=RPS10 PE=1 SV=1;sp|Q9NQ39|RS10L_HUMAN Putative 40S ribosomal protein S10-like OS=Homo sapiens (Human) OX=9606 GN=RPS10P5 PE=5 SV=1	2	1	1	1	0	0	0	1	0	0	0	0	1	0	0	0	0	1	0	8.5	8.5	8.5	18.898	165	165;176	0	13.978	0	0	0	8.5	0	1704100	0	0	0	1704100	0	213010	0	0	0
P46821;P78559	P46821	13;1	13;1	13;1	Microtubule-associated protein 1B;MAP1B heavy chain;MAP1 light chain LC1	MAP1B	sp|P46821|MAP1B_HUMAN Microtubule-associated protein 1B OS=Homo sapiens (Human) OX=9606 GN=MAP1B PE=1 SV=2	2	13	13	13	11	11	10	0	8	11	11	10	0	8	11	11	10	0	8	7.5	7.5	7.5	270.63	2468	2468;2803	0	146.52	6.5	7.1	6	0	4.8	64937000	20860000	17193000	16415000	0	10469000	642940	206530	170230	162530
P46939	P46939	1	1	1	Utrophin	UTRN	sp|P46939|UTRO_HUMAN Utrophin OS=Homo sapiens (Human) OX=9606 GN=UTRN PE=1 SV=2	1	1	1	1	0	0	0	1	0	0	0	0	1	0	0	0	0	1	0	0.5	0.5	0.5	394.46	3433	3433	0	8.365	0	0	0	0.5	0	937860	0	0	0	937860	0	5390	0	0	0
P46940	P46940	2	2	2	Ras GTPase-activating-like protein IQGAP1	IQGAP1	sp|P46940|IQGA1_HUMAN Ras GTPase-activating-like protein IQGAP1 OS=Homo sapiens (Human) OX=9606 GN=IQGAP1 PE=1 SV=1	1	2	2	2	2	0	0	0	0	2	0	0	0	0	2	0	0	0	0	1.6	1.6	1.6	189.25	1657	1657	0	17.296	1.6	0	0	0	0	974870	974870	0	0	0	0	11745	11745	0	0
P46976	P46976	1	1	1	Glycogenin-1	GYG1	sp|P46976|GLYG_HUMAN Glycogenin-1 OS=Homo sapiens (Human) OX=9606 GN=GYG1 PE=1 SV=4	1	1	1	1	1	1	0	0	1	1	1	0	0	1	1	1	0	0	1	4.6	4.6	4.6	39.383	350	350	0	8.6307	4.6	4.6	0	0	4.6	1596300	652420	483370	0	0	460550	114020	46601	34527	0
P46977	P46977	1	1	1	Dolichyl-diphosphooligosaccharide--protein glycosyltransferase subunit STT3A	STT3A	sp|P46977|STT3A_HUMAN Dolichyl-diphosphooligosaccharide--protein glycosyltransferase subunit STT3A OS=Homo sapiens (Human) OX=9606 GN=STT3A PE=1 SV=2	1	1	1	1	0	0	0	1	0	0	0	0	1	0	0	0	0	1	0	2.7	2.7	2.7	80.529	705	705	0	11.055	0	0	0	2.7	0	698100	0	0	0	698100	0	24072	0	0	0
P47736	P47736	1	1	1	Rap1 GTPase-activating protein 1	RAP1GAP	sp|P47736|RPGP1_HUMAN Rap1 GTPase-activating protein 1 OS=Homo sapiens (Human) OX=9606 GN=RAP1GAP PE=1 SV=2	1	1	1	1	1	0	0	0	1	1	0	0	0	1	1	0	0	0	1	2.1	2.1	2.1	73.361	663	663	0.0034542	6.3091	2.1	0	0	0	2.1	31110000	8168200	0	0	0	22941000	972180	255260	0	0
P47756	P47756	3	3	3	F-actin-capping protein subunit beta	CAPZB	sp|P47756|CAPZB_HUMAN F-actin-capping protein subunit beta OS=Homo sapiens (Human) OX=9606 GN=CAPZB PE=1 SV=4	1	3	3	3	3	0	0	0	0	3	0	0	0	0	3	0	0	0	0	15.2	15.2	15.2	31.35	277	277	0	19.161	15.2	0	0	0	0	3400600	3400600	0	0	0	0	200030	200030	0	0
P47895	P47895	1	1	1	Aldehyde dehydrogenase family 1 member A3	ALDH1A3	sp|P47895|AL1A3_HUMAN Aldehyde dehydrogenase family 1 member A3 OS=Homo sapiens (Human) OX=9606 GN=ALDH1A3 PE=1 SV=2	1	1	1	1	1	0	0	0	0	1	0	0	0	0	1	0	0	0	0	2.5	2.5	2.5	56.108	512	512	0.0048544	5.9107	2.5	0	0	0	0	667860	667860	0	0	0	0	25687	25687	0	0
P47929	P47929	10	10	10	Galectin-7	LGALS7	sp|P47929|LEG7_HUMAN Galectin-7 OS=Homo sapiens (Human) OX=9606 GN=LGALS7B PE=1 SV=2	1	10	10	10	10	1	0	0	0	10	1	0	0	0	10	1	0	0	0	66.9	66.9	66.9	15.075	136	136	0	113.46	66.9	8.1	0	0	0	320680000	319900000	783060	0	0	0	32068000	31990000	78306	0
P48147	P48147	2	2	2	Prolyl endopeptidase	PREP	sp|P48147|PPCE_HUMAN Prolyl endopeptidase OS=Homo sapiens (Human) OX=9606 GN=PREP PE=1 SV=2	1	2	2	2	1	0	1	1	0	1	0	1	1	0	1	0	1	1	0	4.9	4.9	4.9	80.699	710	710	0	15.818	1.8	0	3.1	3.1	0	3372700	1128400	0	567220	1677100	0	71759	24008	0	12069
P48444	P48444	1	1	1	Coatomer subunit delta	ARCN1	sp|P48444|COPD_HUMAN Coatomer subunit delta OS=Homo sapiens (Human) OX=9606 GN=ARCN1 PE=1 SV=1	1	1	1	1	1	0	0	0	0	1	0	0	0	0	1	0	0	0	0	2.2	2.2	2.2	57.21	511	511	0.0049751	6.0176	2.2	0	0	0	0	859060	859060	0	0	0	0	31817	31817	0	0
P48594	P48594	30	30	12	Serpin B4	SERPINB4	sp|P48594|SPB4_HUMAN Serpin B4 OS=Homo sapiens (Human) OX=9606 GN=SERPINB4 PE=1 SV=2	1	30	30	12	30	0	0	0	1	30	0	0	0	1	12	0	0	0	0	63.6	63.6	31.8	44.853	390	390	0	323.31	63.6	0	0	0	3.1	1853900000	1853400000	0	0	0	482680	88279000	88256000	0	0
P48643	P48643	2	2	2	T-complex protein 1 subunit epsilon	CCT5	sp|P48643|TCPE_HUMAN T-complex protein 1 subunit epsilon OS=Homo sapiens (Human) OX=9606 GN=CCT5 PE=1 SV=1	1	2	2	2	0	0	0	2	0	0	0	0	2	0	0	0	0	2	0	3.5	3.5	3.5	59.67	541	541	0	16.4	0	0	0	3.5	0	2358600	0	0	0	2358600	0	71472	0	0	0
P48681	P48681	2	2	2	Nestin	NES	sp|P48681|NEST_HUMAN Nestin OS=Homo sapiens (Human) OX=9606 GN=NES PE=1 SV=2	1	2	2	2	1	0	0	0	1	1	0	0	0	1	1	0	0	0	1	1.4	1.4	1.4	177.44	1621	1621	0	12.776	0.7	0	0	0	0.7	1243300	541590	0	0	0	701710	13970	6085.3	0	0
P49207	P49207	1	1	1	60S ribosomal protein L34	RPL34	sp|P49207|RL34_HUMAN 60S ribosomal protein L34 OS=Homo sapiens (Human) OX=9606 GN=RPL34 PE=1 SV=3	1	1	1	1	0	0	0	1	0	0	0	0	1	0	0	0	0	1	0	10.3	10.3	10.3	13.293	117	117	0	7.8944	0	0	0	10.3	0	1095900	0	0	0	1095900	0	182650	0	0	0
P49411	P49411	1	1	1	Elongation factor Tu, mitochondrial	TUFM	sp|P49411|EFTU_HUMAN Elongation factor Tu, mitochondrial OS=Homo sapiens (Human) OX=9606 GN=TUFM PE=1 SV=2	1	1	1	1	1	0	0	0	0	1	0	0	0	0	1	0	0	0	0	4.2	4.2	4.2	49.541	452	452	0	7.4548	4.2	0	0	0	0	626110	626110	0	0	0	0	20870	20870	0	0
P49588	P49588	1	1	1	Alanine--tRNA ligase, cytoplasmic	AARS	sp|P49588|SYAC_HUMAN Alanine--tRNA ligase, cytoplasmic OS=Homo sapiens (Human) OX=9606 GN=AARS1 PE=1 SV=2	1	1	1	1	0	0	1	1	0	0	0	1	1	0	0	0	1	1	0	1.9	1.9	1.9	106.81	968	968	0	6.8968	0	0	1.9	1.9	0	2307400	0	0	540740	1766700	0	45243	0	0	10603
P49720	P49720	2	2	2	Proteasome subunit beta type-3	PSMB3	sp|P49720|PSB3_HUMAN Proteasome subunit beta type-3 OS=Homo sapiens (Human) OX=9606 GN=PSMB3 PE=1 SV=2	1	2	2	2	2	0	0	1	0	2	0	0	1	0	2	0	0	1	0	16.6	16.6	16.6	22.949	205	205	0	14.226	16.6	0	0	8.8	0	3557900	2896000	0	0	661940	0	395320	321780	0	0
P49736	P49736	2	2	2	DNA replication licensing factor MCM2	MCM2	sp|P49736|MCM2_HUMAN DNA replication licensing factor MCM2 OS=Homo sapiens (Human) OX=9606 GN=MCM2 PE=1 SV=4	1	2	2	2	0	0	1	2	0	0	0	1	2	0	0	0	1	2	0	3.8	3.8	3.8	101.89	904	904	0	31.657	0	0	2.2	3.8	0	15220000	0	0	1199400	14021000	0	345910	0	0	27259
P49755	P49755	3	3	3	Transmembrane emp24 domain-containing protein 10	TMED10	sp|P49755|TMEDA_HUMAN Transmembrane emp24 domain-containing protein 10 OS=Homo sapiens (Human) OX=9606 GN=TMED10 PE=1 SV=2	1	3	3	3	3	0	0	0	0	3	0	0	0	0	3	0	0	0	0	17.4	17.4	17.4	24.976	219	219	0	19.266	17.4	0	0	0	0	7893100	7893100	0	0	0	0	657750	657750	0	0
P49862	P49862	1	1	1	Kallikrein-7	KLK7	sp|P49862|KLK7_HUMAN Kallikrein-7 OS=Homo sapiens (Human) OX=9606 GN=KLK7 PE=1 SV=1	1	1	1	1	1	0	0	0	0	1	0	0	0	0	1	0	0	0	0	5.5	5.5	5.5	27.524	253	253	0	10.201	5.5	0	0	0	0	1212200	1212200	0	0	0	0	110200	110200	0	0
P49959	P49959	14	14	14	Double-strand break repair protein MRE11A	MRE11A	sp|P49959|MRE11_HUMAN Double-strand break repair protein MRE11 OS=Homo sapiens (Human) OX=9606 GN=MRE11 PE=1 SV=3	1	14	14	14	4	14	6	0	6	4	14	6	0	6	4	14	6	0	6	20.8	20.8	20.8	80.592	708	708	0	102.01	6.2	20.8	10.6	0	10.9	37849000	6232700	19232000	7458500	0	4926000	1113200	183310	565640	219370
P50914	P50914	1	1	1	60S ribosomal protein L14	RPL14	sp|P50914|RL14_HUMAN 60S ribosomal protein L14 OS=Homo sapiens (Human) OX=9606 GN=RPL14 PE=1 SV=4	1	1	1	1	0	1	1	1	0	0	1	1	1	0	0	1	1	1	0	5.6	5.6	5.6	23.432	215	215	0.0033956	6.1654	0	5.6	5.6	5.6	0	1613600	0	382940	537300	693360	0	268930	0	63823	89550
P51114	P51114	4	4	4	Fragile X mental retardation syndrome-related protein 1	FXR1	sp|P51114|FXR1_HUMAN Fragile X mental retardation syndrome-related protein 1 OS=Homo sapiens (Human) OX=9606 GN=FXR1 PE=1 SV=3	1	4	4	4	0	0	0	4	0	0	0	0	4	0	0	0	0	4	0	10	10	10	69.72	621	621	0	31.794	0	0	0	10	0	3427400	0	0	0	3427400	0	122410	0	0	0
P51116	P51116	1	1	1	Fragile X mental retardation syndrome-related protein 2	FXR2	sp|P51116|FXR2_HUMAN Fragile X mental retardation syndrome-related protein 2 OS=Homo sapiens (Human) OX=9606 GN=FXR2 PE=1 SV=2	1	1	1	1	0	0	0	1	0	0	0	0	1	0	0	0	0	1	0	2.8	2.8	2.8	74.222	673	673	0	10.839	0	0	0	2.8	0	555480	0	0	0	555480	0	15871	0	0	0
P51148	P51148	3	3	2	Ras-related protein Rab-5C	RAB5C	sp|P51148|RAB5C_HUMAN Ras-related protein Rab-5C OS=Homo sapiens (Human) OX=9606 GN=RAB5C PE=1 SV=2	1	3	3	2	1	0	0	2	0	1	0	0	2	0	0	0	0	2	0	25	25	19.9	23.482	216	216	0	23.544	5.1	0	0	19.9	0	3185800	1695500	0	0	1490400	0	289620	154130	0	0
P51149	P51149	1	1	1	Ras-related protein Rab-7a	RAB7A	sp|P51149|RAB7A_HUMAN Ras-related protein Rab-7a OS=Homo sapiens (Human) OX=9606 GN=RAB7A PE=1 SV=1	1	1	1	1	1	0	0	0	0	1	0	0	0	0	1	0	0	0	0	4.8	4.8	4.8	23.489	207	207	0.0034072	6.1723	4.8	0	0	0	0	906060	906060	0	0	0	0	64718	64718	0	0
P51532	P51532	1	1	1	Transcription activator BRG1	SMARCA4	sp|P51532|SMCA4_HUMAN Transcription activator BRG1 OS=Homo sapiens (Human) OX=9606 GN=SMARCA4 PE=1 SV=2	1	1	1	1	0	0	0	1	0	0	0	0	1	0	0	0	0	1	0	1.9	1.9	1.9	184.64	1647	1647	0.003413	6.1794	0	0	0	1.9	0	1039200	0	0	0	1039200	0	16496	0	0	0
P51571	P51571	2	2	2	Translocon-associated protein subunit delta	SSR4	sp|P51571|SSRD_HUMAN Translocon-associated protein subunit delta OS=Homo sapiens (Human) OX=9606 GN=SSR4 PE=1 SV=1	1	2	2	2	2	0	0	0	0	2	0	0	0	0	2	0	0	0	0	12.1	12.1	12.1	18.998	173	173	0	13.759	12.1	0	0	0	0	5347800	5347800	0	0	0	0	763980	763980	0	0
P51610	P51610	1	1	1	Host cell factor 1;HCF N-terminal chain 1;HCF N-terminal chain 2;HCF N-terminal chain 3;HCF N-terminal chain 4;HCF N-terminal chain 5;HCF N-terminal chain 6;HCF C-terminal chain 1;HCF C-terminal chain 2;HCF C-terminal chain 3;HCF C-terminal chain 4;HCF C-terminal chain 5;HCF C-terminal chain 6	HCFC1	sp|P51610|HCFC1_HUMAN Host cell factor 1 OS=Homo sapiens (Human) OX=9606 GN=HCFC1 PE=1 SV=2	1	1	1	1	0	0	0	1	0	0	0	0	1	0	0	0	0	1	0	1.2	1.2	1.2	208.73	2035	2035	0	8.7271	0	0	0	1.2	0	2084900	0	0	0	2084900	0	27798	0	0	0
P51659	P51659	1	1	1	Peroxisomal multifunctional enzyme type 2;(3R)-hydroxyacyl-CoA dehydrogenase;Enoyl-CoA hydratase 2	HSD17B4	sp|P51659|DHB4_HUMAN Peroxisomal multifunctional enzyme type 2 OS=Homo sapiens (Human) OX=9606 GN=HSD17B4 PE=1 SV=3	1	1	1	1	1	0	0	0	0	1	0	0	0	0	1	0	0	0	0	1.6	1.6	1.6	79.685	736	736	0	6.8881	1.6	0	0	0	0	821440	821440	0	0	0	0	19558	19558	0	0
P51665	P51665	1	1	1	26S proteasome non-ATPase regulatory subunit 7	PSMD7	sp|P51665|PSMD7_HUMAN 26S proteasome non-ATPase regulatory subunit 7 OS=Homo sapiens (Human) OX=9606 GN=PSMD7 PE=1 SV=2	1	1	1	1	0	0	0	1	0	0	0	0	1	0	0	0	0	1	0	7.4	7.4	7.4	37.025	324	324	0	9.0566	0	0	0	7.4	0	1048500	0	0	0	1048500	0	69903	0	0	0
P51858	P51858	1	1	1	Hepatoma-derived growth factor	HDGF	sp|P51858|HDGF_HUMAN Hepatoma-derived growth factor OS=Homo sapiens (Human) OX=9606 GN=HDGF PE=1 SV=1	1	1	1	1	0	0	0	1	0	0	0	0	1	0	0	0	0	1	0	7.1	7.1	7.1	26.788	240	240	0	7.1066	0	0	0	7.1	0	2073300	0	0	0	2073300	0	121960	0	0	0
P51991	P51991	4	4	4	Heterogeneous nuclear ribonucleoprotein A3	HNRNPA3	sp|P51991|ROA3_HUMAN Heterogeneous nuclear ribonucleoprotein A3 OS=Homo sapiens (Human) OX=9606 GN=HNRNPA3 PE=1 SV=2	1	4	4	4	1	0	1	4	0	1	0	1	4	0	1	0	1	4	0	18.5	18.5	18.5	39.594	378	378	0	30.013	4.2	0	4.2	18.5	0	8414700	1532800	0	417660	6464200	0	442880	80673	0	21982
P52272	P52272	5	5	5	Heterogeneous nuclear ribonucleoprotein M	HNRNPM	sp|P52272|HNRPM_HUMAN Heterogeneous nuclear ribonucleoprotein M OS=Homo sapiens (Human) OX=9606 GN=HNRNPM PE=1 SV=3	1	5	5	5	0	1	3	3	0	0	1	3	3	0	0	1	3	3	0	9	9	9	77.515	730	730	0	44.32	0	2.1	5.9	5.6	0	6708700	0	569560	1560900	4578200	0	142740	0	12118	33211
P52565	P52565	1	1	1	Rho GDP-dissociation inhibitor 1	ARHGDIA	sp|P52565|GDIR1_HUMAN Rho GDP-dissociation inhibitor 1 OS=Homo sapiens (Human) OX=9606 GN=ARHGDIA PE=1 SV=3	1	1	1	1	1	0	0	0	0	1	0	0	0	0	1	0	0	0	0	7.4	7.4	7.4	23.207	204	204	0	6.8654	7.4	0	0	0	0	761530	761530	0	0	0	0	108790	108790	0	0
P52594	P52594	1	1	1	Arf-GAP domain and FG repeat-containing protein 1	AGFG1	sp|P52594|AGFG1_HUMAN Arf-GAP domain and FG repeat-containing protein 1 OS=Homo sapiens (Human) OX=9606 GN=AGFG1 PE=1 SV=2	1	1	1	1	0	0	0	1	0	0	0	0	1	0	0	0	0	1	0	3	3	3	58.259	562	562	0	7.1257	0	0	0	3	0	735080	0	0	0	735080	0	43240	0	0	0
P52597	P52597	2	2	2	Heterogeneous nuclear ribonucleoprotein F;Heterogeneous nuclear ribonucleoprotein F, N-terminally processed	HNRNPF	sp|P52597|HNRPF_HUMAN Heterogeneous nuclear ribonucleoprotein F OS=Homo sapiens (Human) OX=9606 GN=HNRNPF PE=1 SV=3	1	2	2	2	0	1	2	2	0	0	1	2	2	0	0	1	2	2	0	5.5	5.5	5.5	45.671	415	415	0	18.604	0	5.1	5.5	5.5	0	5451000	0	515770	2964600	1970600	0	363400	0	34385	197640
P52907	P52907	5	5	5	F-actin-capping protein subunit alpha-1	CAPZA1	sp|P52907|CAZA1_HUMAN F-actin-capping protein subunit alpha-1 OS=Homo sapiens (Human) OX=9606 GN=CAPZA1 PE=1 SV=3	1	5	5	5	5	0	0	0	0	5	0	0	0	0	5	0	0	0	0	28	28	28	32.922	286	286	0	47.224	28	0	0	0	0	7540500	7540500	0	0	0	0	580040	580040	0	0
P53396	P53396	1	1	1	ATP-citrate synthase	ACLY	sp|P53396|ACLY_HUMAN ATP-citrate synthase OS=Homo sapiens (Human) OX=9606 GN=ACLY PE=1 SV=3	1	1	1	1	0	0	1	1	0	0	0	1	1	0	0	0	1	1	0	1.7	1.7	1.7	120.84	1101	1101	0	10.897	0	0	1.7	1.7	0	1734100	0	0	1265300	468870	0	29392	0	0	21445
P53618	P53618	1	1	1	Coatomer subunit beta	COPB1	sp|P53618|COPB_HUMAN Coatomer subunit beta OS=Homo sapiens (Human) OX=9606 GN=COPB1 PE=1 SV=3	1	1	1	1	0	0	0	1	0	0	0	0	1	0	0	0	0	1	0	2.5	2.5	2.5	107.14	953	953	0	6.6937	0	0	0	2.5	0	626060	0	0	0	626060	0	13043	0	0	0
P53634	P53634	1	1	1	Dipeptidyl peptidase 1;Dipeptidyl peptidase 1 exclusion domain chain;Dipeptidyl peptidase 1 heavy chain;Dipeptidyl peptidase 1 light chain	CTSC	sp|P53634|CATC_HUMAN Dipeptidyl peptidase 1 OS=Homo sapiens (Human) OX=9606 GN=CTSC PE=1 SV=2	1	1	1	1	1	0	0	0	0	1	0	0	0	0	1	0	0	0	0	5	5	5	51.853	463	463	0	8.5431	5	0	0	0	0	687000	687000	0	0	0	0	32714	32714	0	0
P54707;P13637;P50993;P05023;Q13733;P20648	P54707	10;2;2;2;2;1	10;2;2;2;2;1	10;2;2;2;2;1	Potassium-transporting ATPase alpha chain 2	ATP12A	sp|P54707|AT12A_HUMAN Potassium-transporting ATPase alpha chain 2 OS=Homo sapiens (Human) OX=9606 GN=ATP12A PE=1 SV=3	6	10	10	10	10	0	0	0	0	10	0	0	0	0	10	0	0	0	0	11.8	11.8	11.8	115.51	1039	1039;1013;1020;1023;1029;1035	0	112.26	11.8	0	0	0	0	23061000	23061000	0	0	0	0	480440	480440	0	0
P54886	P54886	1	1	1	Delta-1-pyrroline-5-carboxylate synthase;Glutamate 5-kinase;Gamma-glutamyl phosphate reductase	ALDH18A1	sp|P54886|P5CS_HUMAN Delta-1-pyrroline-5-carboxylate synthase OS=Homo sapiens (Human) OX=9606 GN=ALDH18A1 PE=1 SV=2	1	1	1	1	0	0	0	1	0	0	0	0	1	0	0	0	0	1	0	2.6	2.6	2.6	87.301	795	795	0	16.611	0	0	0	2.6	0	0	0	0	0	0	0	0	0	0	0
P55072	P55072	4	4	4	Transitional endoplasmic reticulum ATPase	VCP	sp|P55072|TERA_HUMAN Transitional endoplasmic reticulum ATPase OS=Homo sapiens (Human) OX=9606 GN=VCP PE=1 SV=4	1	4	4	4	1	0	0	3	0	1	0	0	3	0	1	0	0	3	0	10	10	10	89.321	806	806	0	51.012	1.5	0	0	8.6	0	2596600	0	0	0	2596600	0	57702	0	0	0
P55786;A6NEC2	P55786;A6NEC2	2;1	2;1	2;1	Puromycin-sensitive aminopeptidase;Puromycin-sensitive aminopeptidase-like protein	NPEPPS;NPEPPSL1	sp|P55786|PSA_HUMAN Puromycin-sensitive aminopeptidase OS=Homo sapiens (Human) OX=9606 GN=NPEPPS PE=1 SV=2;sp|A6NEC2|PSAL_HUMAN Puromycin-sensitive aminopeptidase-like protein OS=Homo sapiens (Human) OX=9606 GN=NPEPPSL1 PE=2 SV=3	2	2	2	2	2	0	0	0	0	2	0	0	0	0	2	0	0	0	0	2.7	2.7	2.7	103.28	919	919;478	0	12.936	2.7	0	0	0	0	1790500	1790500	0	0	0	0	37303	37303	0	0
P55795	P55795	3	2	2	Heterogeneous nuclear ribonucleoprotein H2	HNRNPH2	sp|P55795|HNRH2_HUMAN Heterogeneous nuclear ribonucleoprotein H2 OS=Homo sapiens (Human) OX=9606 GN=HNRNPH2 PE=1 SV=1	1	3	2	2	2	0	1	1	0	1	0	1	1	0	1	0	1	1	0	10.5	6.7	6.7	49.263	449	449	0	14.782	5.8	0	4.7	4.7	0	5880500	3675000	0	776160	1429300	0	345910	216180	0	45656
P55809	P55809	1	1	1	Succinyl-CoA:3-ketoacid coenzyme A transferase 1, mitochondrial	OXCT1	sp|P55809|SCOT1_HUMAN Succinyl-CoA:3-ketoacid coenzyme A transferase 1, mitochondrial OS=Homo sapiens (Human) OX=9606 GN=OXCT1 PE=1 SV=1	1	1	1	1	0	0	0	1	0	0	0	0	1	0	0	0	0	1	0	4	4	4	56.157	520	520	0	16.686	0	0	0	4	0	1390000	0	0	0	1390000	0	55598	0	0	0
P56537	P56537	1	1	1	Eukaryotic translation initiation factor 6	EIF6	sp|P56537|IF6_HUMAN Eukaryotic translation initiation factor 6 OS=Homo sapiens (Human) OX=9606 GN=EIF6 PE=1 SV=1	1	1	1	1	1	0	0	0	0	1	0	0	0	0	1	0	0	0	0	5.7	5.7	5.7	26.599	245	245	0	11.371	5.7	0	0	0	0	0	0	0	0	0	0	0	0	0	0
P58107	P58107	4	2	2	Epiplakin	EPPK1	sp|P58107|EPIPL_HUMAN Epiplakin OS=Homo sapiens (Human) OX=9606 GN=EPPK1 PE=1 SV=3	1	4	2	2	2	0	0	2	0	2	0	0	0	0	2	0	0	0	0	4.8	3.7	3.7	555.65	5088	5088	0	11.833	3.7	0	0	1.1	0	1710100	1710100	0	0	0	0	6264.1	6264.1	0	0
P60174	P60174	4	4	4	Triosephosphate isomerase	TPI1	sp|P60174|TPIS_HUMAN Triosephosphate isomerase OS=Homo sapiens (Human) OX=9606 GN=TPI1 PE=1 SV=4	1	4	4	4	4	0	0	0	0	4	0	0	0	0	4	0	0	0	0	21.3	21.3	21.3	26.669	249	249	0	31.889	21.3	0	0	0	0	7864700	7864700	0	0	0	0	462630	462630	0	0
P60660;P14649	P60660;P14649	2;1	2;1	2;1	Myosin light polypeptide 6;Myosin light chain 6B	MYL6;MYL6B	sp|P60660|MYL6_HUMAN Myosin light polypeptide 6 OS=Homo sapiens (Human) OX=9606 GN=MYL6 PE=1 SV=2;sp|P14649|MYL6B_HUMAN Myosin light chain 6B OS=Homo sapiens (Human) OX=9606 GN=MYL6B PE=1 SV=1	2	2	2	2	1	0	1	1	1	1	0	1	1	1	1	0	1	1	1	19.2	19.2	19.2	16.93	151	151;208	0	14.562	8.6	0	10.6	10.6	8.6	5524600	1321400	0	420710	1475200	2307300	552460	132140	0	42071
P63261;P60709;Q6S8J3;A5A3E0;P0CG38;Q562R1;Q9BYX7;P0CG39	P63261;P60709	26;26;7;6;5;4;3;3	26;26;7;6;5;4;3;3	15;15;2;1;1;0;1;1	Actin, cytoplasmic 2;Actin, cytoplasmic 2, N-terminally processed;Actin, cytoplasmic 1;Actin, cytoplasmic 1, N-terminally processed	ACTG1;ACTB	sp|P63261|ACTG_HUMAN Actin, cytoplasmic 2 OS=Homo sapiens (Human) OX=9606 GN=ACTG1 PE=1 SV=1;sp|P60709|ACTB_HUMAN Actin, cytoplasmic 1 OS=Homo sapiens (Human) OX=9606 GN=ACTB PE=1 SV=1	8	26	26	15	18	14	10	24	14	18	14	10	24	14	9	7	4	14	6	80.8	80.8	62.7	41.792	375	375;375;1075;1075;1075;376;375;1038	0	323.31	60	44	32.8	73.3	46.7	891150000	282670000	108360000	55174000	379510000	65440000	44557000	14133000	5417900	2758700
P60842;Q14240;P38919	P60842;Q14240	7;4;1	7;4;1	7;4;1	Eukaryotic initiation factor 4A-I;Eukaryotic initiation factor 4A-II;Eukaryotic initiation factor 4A-II, N-terminally processed	EIF4A1;EIF4A2	sp|P60842|IF4A1_HUMAN Eukaryotic initiation factor 4A-I OS=Homo sapiens (Human) OX=9606 GN=EIF4A1 PE=1 SV=1;sp|Q14240|IF4A2_HUMAN Eukaryotic initiation factor 4A-II OS=Homo sapiens (Human) OX=9606 GN=EIF4A2 PE=1 SV=2	3	7	7	7	5	0	0	2	0	5	0	0	2	0	5	0	0	2	0	21.9	21.9	21.9	46.153	406	406;407;411	0	59.224	13.1	0	0	8.9	0	18628000	14730000	0	0	3898000	0	809900	640420	0	0
P60866	P60866	3	3	3	40S ribosomal protein S20	RPS20	sp|P60866|RS20_HUMAN 40S ribosomal protein S20 OS=Homo sapiens (Human) OX=9606 GN=RPS20 PE=1 SV=1	1	3	3	3	2	0	1	2	0	2	0	1	2	0	2	0	1	2	0	36.1	36.1	36.1	13.373	119	119	0	20.079	19.3	0	10.1	26.9	0	12617000	7396700	0	1488100	3732400	0	2523400	1479300	0	297620
P60900	P60900	8	8	8	Proteasome subunit alpha type-6	PSMA6	sp|P60900|PSA6_HUMAN Proteasome subunit alpha type-6 OS=Homo sapiens (Human) OX=9606 GN=PSMA6 PE=1 SV=1	1	8	8	8	7	0	1	1	0	7	0	1	1	0	7	0	1	1	0	35	35	35	27.399	246	246	0	68.259	27.6	0	7.3	7.3	0	85006000	69449000	0	4581100	10975000	0	5000300	4085300	0	269470
P61160	P61160	1	1	1	Actin-related protein 2	ACTR2	sp|P61160|ARP2_HUMAN Actin-related protein 2 OS=Homo sapiens (Human) OX=9606 GN=ACTR2 PE=1 SV=1	1	1	1	1	0	0	0	1	0	0	0	0	1	0	0	0	0	1	0	4.6	4.6	4.6	44.76	394	394	0	8.0903	0	0	0	4.6	0	1941600	0	0	0	1941600	0	149360	0	0	0
P84077;P61204	P84077;P61204	3;3	1;1	1;1	ADP-ribosylation factor 1;ADP-ribosylation factor 3	ARF1;ARF3	sp|P84077|ARF1_HUMAN ADP-ribosylation factor 1 OS=Homo sapiens (Human) OX=9606 GN=ARF1 PE=1 SV=2;sp|P61204|ARF3_HUMAN ADP-ribosylation factor 3 OS=Homo sapiens (Human) OX=9606 GN=ARF3 PE=1 SV=2	2	3	1	1	2	0	0	1	0	1	0	0	0	0	1	0	0	0	0	23.2	7.7	7.7	20.697	181	181;181	0.0049342	5.9962	13.3	0	0	9.9	0	1476400	1476400	0	0	0	0	147640	147640	0	0
P61224;P62834;A6NIZ1	P61224;P62834;A6NIZ1	4;4;3	4;4;3	4;4;3	Ras-related protein Rap-1b;Ras-related protein Rap-1A;Ras-related protein Rap-1b-like protein	RAP1B;RAP1A	sp|P61224|RAP1B_HUMAN Ras-related protein Rap-1b OS=Homo sapiens (Human) OX=9606 GN=RAP1B PE=1 SV=1;sp|P62834|RAP1A_HUMAN Ras-related protein Rap-1A OS=Homo sapiens (Human) OX=9606 GN=RAP1A PE=1 SV=1;sp|A6NIZ1|RP1BL_HUMAN Ras-related protein Rap-1b-like pr	3	4	4	4	0	1	1	4	0	0	1	1	4	0	0	1	1	4	0	27.2	27.2	27.2	20.825	184	184;184;184	0	183.43	0	13	13	27.2	0	23538000	0	935610	11705000	10897000	0	2353800	0	93561	1170500
P61247	P61247	10	10	10	40S ribosomal protein S3a	RPS3A	sp|P61247|RS3A_HUMAN 40S ribosomal protein S3a OS=Homo sapiens (Human) OX=9606 GN=RPS3A PE=1 SV=2	1	10	10	10	4	6	4	3	5	4	6	4	3	5	4	6	4	3	5	33.7	33.7	33.7	29.945	264	264	0	93.294	15.9	24.2	14.8	7.6	22.7	119950000	13180000	28576000	13014000	53469000	11714000	7056100	775290	1681000	765540
P61254;Q9UNX3	P61254;Q9UNX3	2;1	2;1	2;1	60S ribosomal protein L26;60S ribosomal protein L26-like 1	RPL26;RPL26L1	sp|P61254|RL26_HUMAN 60S ribosomal protein L26 OS=Homo sapiens (Human) OX=9606 GN=RPL26 PE=1 SV=1;sp|Q9UNX3|RL26L_HUMAN 60S ribosomal protein L26-like 1 OS=Homo sapiens (Human) OX=9606 GN=RPL26L1 PE=1 SV=1	2	2	2	2	0	2	0	0	0	0	2	0	0	0	0	2	0	0	0	11.7	11.7	11.7	17.258	145	145;145	0	11.086	0	11.7	0	0	0	969910	0	969910	0	0	0	161650	0	161650	0
P61313	P61313	1	1	1	60S ribosomal protein L15	RPL15	sp|P61313|RL15_HUMAN 60S ribosomal protein L15 OS=Homo sapiens (Human) OX=9606 GN=RPL15 PE=1 SV=2	1	1	1	1	0	0	0	1	0	0	0	0	1	0	0	0	0	1	0	12.7	12.7	12.7	24.146	204	204	0	6.8292	0	0	0	12.7	0	896700	0	0	0	896700	0	81518	0	0	0
P61353	P61353	3	3	3	60S ribosomal protein L27	RPL27	sp|P61353|RL27_HUMAN 60S ribosomal protein L27 OS=Homo sapiens (Human) OX=9606 GN=RPL27 PE=1 SV=2	1	3	3	3	1	2	1	0	0	1	2	1	0	0	1	2	1	0	0	30.1	30.1	30.1	15.798	136	136	0	20.75	6.6	23.5	6.6	0	0	10422000	819340	8122000	1481000	0	0	1737100	136560	1353700	246830
P61513	P61513	2	2	2	60S ribosomal protein L37a	RPL37A	sp|P61513|RL37A_HUMAN 60S ribosomal protein L37a OS=Homo sapiens (Human) OX=9606 GN=RPL37A PE=1 SV=2	1	2	2	2	2	0	1	1	0	2	0	1	1	0	2	0	1	1	0	32.6	32.6	32.6	10.275	92	92	0	22.239	32.6	0	19.6	19.6	0	24588000	2230600	0	5237300	17120000	0	6147100	557650	0	1309300
P61604	P61604	1	1	1	10 kDa heat shock protein, mitochondrial	HSPE1	sp|P61604|CH10_HUMAN 10 kDa heat shock protein, mitochondrial OS=Homo sapiens (Human) OX=9606 GN=HSPE1 PE=1 SV=2	1	1	1	1	1	0	0	0	0	1	0	0	0	0	1	0	0	0	0	11.8	11.8	11.8	10.932	102	102	0	6.8711	11.8	0	0	0	0	513790	513790	0	0	0	0	64224	64224	0	0
P61626	P61626	1	1	1	Lysozyme C	LYZ	sp|P61626|LYSC_HUMAN Lysozyme C OS=Homo sapiens (Human) OX=9606 GN=LYZ PE=1 SV=1	1	1	1	1	0	1	1	1	1	0	1	1	1	1	0	1	1	1	1	8.1	8.1	8.1	16.537	148	148	0	11.315	0	8.1	8.1	8.1	8.1	9740000	0	1648300	566450	983900	6541400	1082200	0	183150	62939
P61964	P61964	3	3	3	WD repeat-containing protein 5	WDR5	sp|P61964|WDR5_HUMAN WD repeat-containing protein 5 OS=Homo sapiens (Human) OX=9606 GN=WDR5 PE=1 SV=1	1	3	3	3	0	0	0	2	1	0	0	0	2	1	0	0	0	2	1	14.7	14.7	14.7	36.588	334	334	0	18.723	0	0	0	7.5	7.2	3262400	0	0	0	2583700	678620	203900	0	0	0
P61978	P61978	7	7	7	Heterogeneous nuclear ribonucleoprotein K	HNRNPK	sp|P61978|HNRPK_HUMAN Heterogeneous nuclear ribonucleoprotein K OS=Homo sapiens (Human) OX=9606 GN=HNRNPK PE=1 SV=1	1	7	7	7	1	1	3	7	0	1	1	3	7	0	1	1	3	7	0	20.1	20.1	20.1	50.976	463	463	0	86.518	3.7	3.7	6.9	20.1	0	52392000	0	944130	6156000	45292000	0	2277900	0	41049	267650
P61981	P61981	4	3	3	14-3-3 protein gamma;14-3-3 protein gamma, N-terminally processed	YWHAG	sp|P61981|1433G_HUMAN 14-3-3 protein gamma OS=Homo sapiens (Human) OX=9606 GN=YWHAG PE=1 SV=2	1	4	3	3	4	0	0	1	0	3	0	0	1	0	3	0	0	1	0	15.8	11.7	11.7	28.302	247	247	0	18.312	15.8	0	0	3.6	0	4020400	3491100	0	0	529310	0	251270	218190	0	0
P62070	P62070	1	1	1	Ras-related protein R-Ras2	RRAS2	sp|P62070|RRAS2_HUMAN Ras-related protein R-Ras2 OS=Homo sapiens (Human) OX=9606 GN=RRAS2 PE=1 SV=1	1	1	1	1	0	0	0	1	0	0	0	0	1	0	0	0	0	1	0	12.7	12.7	12.7	23.399	204	204	0	9.1164	0	0	0	12.7	0	831700	0	0	0	831700	0	55447	0	0	0
P62081	P62081	1	1	1	40S ribosomal protein S7	RPS7	sp|P62081|RS7_HUMAN 40S ribosomal protein S7 OS=Homo sapiens (Human) OX=9606 GN=RPS7 PE=1 SV=1	1	1	1	1	0	0	0	1	0	0	0	0	1	0	0	0	0	1	0	11.3	11.3	11.3	22.127	194	194	0	10.4	0	0	0	11.3	0	1263800	0	0	0	1263800	0	126380	0	0	0
P62241	P62241	8	8	8	40S ribosomal protein S8	RPS8	sp|P62241|RS8_HUMAN 40S ribosomal protein S8 OS=Homo sapiens (Human) OX=9606 GN=RPS8 PE=1 SV=2	1	8	8	8	3	8	4	2	1	3	8	4	2	1	3	8	4	2	1	44.2	44.2	44.2	24.205	208	208	0	97.222	19.7	44.2	24.5	13.5	7.2	28349000	3564300	14531000	7506600	2324000	423060	3149900	396030	1614600	834070
P62244	P62244	2	2	2	40S ribosomal protein S15a	RPS15A	sp|P62244|RS15A_HUMAN 40S ribosomal protein S15a OS=Homo sapiens (Human) OX=9606 GN=RPS15A PE=1 SV=2	1	2	2	2	1	0	1	1	0	1	0	1	1	0	1	0	1	1	0	26.2	26.2	26.2	14.839	130	130	0	13.981	10.8	0	15.4	15.4	0	12294000	0	0	1541100	10753000	0	1536800	0	0	192630
P62249	P62249	1	1	1	40S ribosomal protein S16	RPS16	sp|P62249|RS16_HUMAN 40S ribosomal protein S16 OS=Homo sapiens (Human) OX=9606 GN=RPS16 PE=1 SV=2	1	1	1	1	1	1	1	0	1	1	1	1	0	1	1	1	1	0	1	6.8	6.8	6.8	16.445	146	146	0.0034423	6.2509	6.8	6.8	6.8	0	6.8	4634300	2528600	863030	743920	0	498730	421300	229870	78457	67629
P62258	P62258	8	7	7	14-3-3 protein epsilon	YWHAE	sp|P62258|1433E_HUMAN 14-3-3 protein epsilon OS=Homo sapiens (Human) OX=9606 GN=YWHAE PE=1 SV=1	1	8	7	7	7	1	0	1	0	6	1	0	1	0	6	1	0	1	0	42	38	38	29.174	255	255	0	74.54	34.1	7.8	0	7.8	0	13305000	10937000	734740	0	1633200	0	782640	643350	43220	0
P62263	P62263	5	5	5	40S ribosomal protein S14	RPS14	sp|P62263|RS14_HUMAN 40S ribosomal protein S14 OS=Homo sapiens (Human) OX=9606 GN=RPS14 PE=1 SV=3	1	5	5	5	1	5	5	0	4	1	5	5	0	4	1	5	5	0	4	32.5	32.5	32.5	16.273	151	151	0	39.852	8.6	32.5	32.5	0	18.5	30124000	1340800	12758000	9936700	0	6088700	7531000	335210	3189400	2484200
P62266	P62266	2	2	2	40S ribosomal protein S23	RPS23	sp|P62266|RS23_HUMAN 40S ribosomal protein S23 OS=Homo sapiens (Human) OX=9606 GN=RPS23 PE=1 SV=3	1	2	2	2	1	2	1	1	1	1	2	1	1	1	1	2	1	1	1	15.4	15.4	15.4	15.807	143	143	0	12.643	7.7	15.4	7.7	7.7	7.7	7951000	1136500	3725100	1065800	1311800	711880	1325200	189420	620850	177630
P62269	P62269	2	2	2	40S ribosomal protein S18	RPS18	sp|P62269|RS18_HUMAN 40S ribosomal protein S18 OS=Homo sapiens (Human) OX=9606 GN=RPS18 PE=1 SV=3	1	2	2	2	1	2	1	1	0	1	2	1	1	0	1	2	1	1	0	13.2	13.2	13.2	17.718	152	152	0	11.796	5.9	13.2	5.9	5.9	0	5127300	0	3169300	1361600	596340	0	569700	0	352140	151290
P62280	P62280	2	2	2	40S ribosomal protein S11	RPS11	sp|P62280|RS11_HUMAN 40S ribosomal protein S11 OS=Homo sapiens (Human) OX=9606 GN=RPS11 PE=1 SV=3	1	2	2	2	2	0	0	0	0	2	0	0	0	0	2	0	0	0	0	18.4	18.4	18.4	18.431	158	158	0	16.384	18.4	0	0	0	0	10995000	10995000	0	0	0	0	1099500	1099500	0	0
P62316	P62316	1	1	1	Small nuclear ribonucleoprotein Sm D2	SNRPD2	sp|P62316|SMD2_HUMAN Small nuclear ribonucleoprotein Sm D2 OS=Homo sapiens (Human) OX=9606 GN=SNRPD2 PE=1 SV=1	1	1	1	1	1	0	0	0	0	1	0	0	0	0	1	0	0	0	0	5.9	5.9	5.9	13.527	118	118	0.0063898	5.8396	5.9	0	0	0	0	1219000	1219000	0	0	0	0	174140	174140	0	0
P62424	P62424	2	2	2	60S ribosomal protein L7a	RPL7A	sp|P62424|RL7A_HUMAN 60S ribosomal protein L7a OS=Homo sapiens (Human) OX=9606 GN=RPL7A PE=1 SV=2	1	2	2	2	2	0	1	0	0	2	0	1	0	0	2	0	1	0	0	5.3	5.3	5.3	29.995	266	266	0	14.827	5.3	0	4.9	0	0	2815500	2190200	0	625300	0	0	281550	219020	0	62530
P62491;Q15907	P62491;Q15907	1;1	1;1	1;1	Ras-related protein Rab-11A;Ras-related protein Rab-11B	RAB11A;RAB11B	sp|P62491|RB11A_HUMAN Ras-related protein Rab-11A OS=Homo sapiens (Human) OX=9606 GN=RAB11A PE=1 SV=3;sp|Q15907|RB11B_HUMAN Ras-related protein Rab-11B OS=Homo sapiens (Human) OX=9606 GN=RAB11B PE=1 SV=4	2	1	1	1	1	0	0	0	0	1	0	0	0	0	1	0	0	0	0	5.1	5.1	5.1	24.393	216	216;218	0.0033389	6.0751	5.1	0	0	0	0	717700	717700	0	0	0	0	51264	51264	0	0
P62495	P62495	1	1	1	Eukaryotic peptide chain release factor subunit 1	ETF1	sp|P62495|ERF1_HUMAN Eukaryotic peptide chain release factor subunit 1 OS=Homo sapiens (Human) OX=9606 GN=ETF1 PE=1 SV=3	1	1	1	1	0	0	0	1	0	0	0	0	1	0	0	0	0	1	0	6.2	6.2	6.2	49.03	437	437	0	11.572	0	0	0	6.2	0	0	0	0	0	0	0	0	0	0	0
P62750	P62750	4	4	4	60S ribosomal protein L23a	RPL23A	sp|P62750|RL23A_HUMAN 60S ribosomal protein L23a OS=Homo sapiens (Human) OX=9606 GN=RPL23A PE=1 SV=1	1	4	4	4	1	1	1	2	1	1	1	1	2	1	1	1	1	2	1	20.5	20.5	20.5	17.695	156	156	0	27.98	8.3	10.9	8.3	9.6	8.3	12328000	1716600	1258700	1329700	6955400	1067200	2054600	286100	209790	221620
P62805	P62805	4	4	4	Histone H4	HIST1H4A	sp|P62805|H4_HUMAN Histone H4 OS=Homo sapiens (Human) OX=9606 GN=H4C2 PE=1 SV=2	1	4	4	4	3	1	2	3	0	3	1	2	3	0	3	1	2	3	0	43.7	43.7	43.7	11.367	103	103	0	27.866	31.1	11.7	21.4	34	0	36400000	7856900	3531600	5330000	19681000	0	6066600	1309500	588590	888340
Q9H0U4;P62820;P61026;Q92928;P51153;Q92930;P61006;P59190	Q9H0U4;P62820	3;3;1;1;1;1;1;1	3;3;1;1;1;1;1;1	3;3;1;1;1;1;1;1	Ras-related protein Rab-1B;Ras-related protein Rab-1A	RAB1B;RAB1A	sp|Q9H0U4|RAB1B_HUMAN Ras-related protein Rab-1B OS=Homo sapiens (Human) OX=9606 GN=RAB1B PE=1 SV=1;sp|P62820|RAB1A_HUMAN Ras-related protein Rab-1A OS=Homo sapiens (Human) OX=9606 GN=RAB1A PE=1 SV=3	8	3	3	3	2	0	1	1	0	2	0	1	1	0	2	0	1	1	0	18.9	18.9	18.9	22.171	201	201;205;200;201;203;207;207;212	0	40.147	9.5	0	9.5	9.5	0	13013000	8352500	0	789020	3871400	0	867530	556830	0	52601
P62826	P62826	3	3	3	GTP-binding nuclear protein Ran	RAN	sp|P62826|RAN_HUMAN GTP-binding nuclear protein Ran OS=Homo sapiens (Human) OX=9606 GN=RAN PE=1 SV=3	1	3	3	3	3	0	0	0	0	3	0	0	0	0	3	0	0	0	0	14.8	14.8	14.8	24.423	216	216	0	16.317	14.8	0	0	0	0	2651000	2651000	0	0	0	0	241000	241000	0	0
P62841	P62841	1	1	1	40S ribosomal protein S15	RPS15	sp|P62841|RS15_HUMAN 40S ribosomal protein S15 OS=Homo sapiens (Human) OX=9606 GN=RPS15 PE=1 SV=2	1	1	1	1	0	0	0	1	0	0	0	0	1	0	0	0	0	1	0	18.6	18.6	18.6	17.04	145	145	0	17.763	0	0	0	18.6	0	3840900	0	0	0	3840900	0	548700	0	0	0
P62851	P62851	2	2	2	40S ribosomal protein S25	RPS25	sp|P62851|RS25_HUMAN 40S ribosomal protein S25 OS=Homo sapiens (Human) OX=9606 GN=RPS25 PE=1 SV=1	1	2	2	2	2	2	2	2	1	2	2	2	2	1	2	2	2	2	1	15.2	15.2	15.2	13.742	125	125	0	11.756	15.2	15.2	15.2	15.2	7.2	22440000	8559800	4231500	5992300	2320200	1336000	4488000	1712000	846290	1198500
P62888	P62888	4	4	4	60S ribosomal protein L30	RPL30	sp|P62888|RL30_HUMAN 60S ribosomal protein L30 OS=Homo sapiens (Human) OX=9606 GN=RPL30 PE=1 SV=2	1	4	4	4	2	2	4	1	2	2	2	4	1	2	2	2	4	1	2	34.8	34.8	34.8	12.784	115	115	0	34.321	24.3	24.3	34.8	10.4	24.3	53380000	7884400	23186000	15245000	766280	6298200	8896600	1314100	3864400	2540800
P62899	P62899	3	3	3	60S ribosomal protein L31	RPL31	sp|P62899|RL31_HUMAN 60S ribosomal protein L31 OS=Homo sapiens (Human) OX=9606 GN=RPL31 PE=1 SV=1	1	3	3	3	0	2	1	1	0	0	2	1	1	0	0	2	1	1	0	26.4	26.4	26.4	14.463	125	125	0	19.654	0	15.2	7.2	11.2	0	4477800	0	2836800	976730	664240	0	639680	0	405260	139530
P62906	P62906	4	4	4	60S ribosomal protein L10a	RPL10A	sp|P62906|RL10A_HUMAN 60S ribosomal protein L10a OS=Homo sapiens (Human) OX=9606 GN=RPL10A PE=1 SV=2	1	4	4	4	0	3	0	1	0	0	3	0	1	0	0	3	0	1	0	23	23	23	24.831	217	217	0	23.24	0	17.1	0	6	0	5675300	0	5166600	0	508610	0	567530	0	516660	0
P62917	P62917	1	1	1	60S ribosomal protein L8	RPL8	sp|P62917|RL8_HUMAN 60S ribosomal protein L8 OS=Homo sapiens (Human) OX=9606 GN=RPL8 PE=1 SV=2	1	1	1	1	1	1	1	1	1	1	1	1	1	1	1	1	1	1	1	4.3	4.3	4.3	28.024	257	257	0	6.4149	4.3	4.3	4.3	4.3	4.3	5029800	863090	2046400	1075500	440620	604130	502980	86309	204640	107550
P62937	P62937	3	3	3	Peptidyl-prolyl cis-trans isomerase A;Peptidyl-prolyl cis-trans isomerase A, N-terminally processed	PPIA	sp|P62937|PPIA_HUMAN Peptidyl-prolyl cis-trans isomerase A OS=Homo sapiens (Human) OX=9606 GN=PPIA PE=1 SV=2	1	3	3	3	3	0	0	0	0	3	0	0	0	0	3	0	0	0	0	23	23	23	18.012	165	165	0	19.774	23	0	0	0	0	7612800	7612800	0	0	0	0	761280	761280	0	0
P62979;P62987;P0CG47;P0CG48;A0A2R8Y422	P62979;P62987;P0CG47;P0CG48;A0A2R8Y422	5;4;4;4;3	5;4;4;4;3	5;4;4;4;3	Ubiquitin-40S ribosomal protein S27a;Ubiquitin;40S ribosomal protein S27a;Ubiquitin-60S ribosomal protein L40;Ubiquitin;60S ribosomal protein L40;Polyubiquitin-B;Ubiquitin;Polyubiquitin-C;Ubiquitin	RPS27A;UBA52;UBB;UBC	sp|P62979|RS27A_HUMAN Ubiquitin-40S ribosomal protein S27a OS=Homo sapiens (Human) OX=9606 GN=RPS27A PE=1 SV=2;sp|P62987|RL40_HUMAN Ubiquitin-60S ribosomal protein L40 OS=Homo sapiens (Human) OX=9606 GN=UBA52 PE=1 SV=2;sp|P0CG47|UBB_HUMAN Polyubiquitin-B O	5	5	5	5	4	3	3	4	3	4	3	3	4	3	4	3	3	4	3	31.4	31.4	31.4	17.965	156	156;128;229;685;156	0	61.942	25.6	24.4	24.4	30.1	24.4	94182000	54414000	14482000	6306500	6379900	12600000	15697000	9069100	2413600	1051100
P63104	P63104	12	12	10	14-3-3 protein zeta/delta	YWHAZ	sp|P63104|1433Z_HUMAN 14-3-3 protein zeta/delta OS=Homo sapiens (Human) OX=9606 GN=YWHAZ PE=1 SV=1	1	12	12	10	12	1	0	1	0	12	1	0	1	0	10	0	0	0	0	62	62	49.8	27.745	245	245	0	165.43	62	8.2	0	8.2	0	43910000	40825000	700530	0	2384900	0	3136400	2916000	50038	0
P63208	P63208	2	2	2	S-phase kinase-associated protein 1	SKP1	sp|P63208|SKP1_HUMAN S-phase kinase-associated protein 1 OS=Homo sapiens (Human) OX=9606 GN=SKP1 PE=1 SV=2	1	2	2	2	1	1	1	0	0	1	1	1	0	0	1	1	1	0	0	10.4	10.4	10.4	18.658	163	163	0	20.302	7.4	7.4	10.4	0	0	2213300	647020	530460	1035900	0	0	221330	64702	53046	103590
P63241;Q9GZV4;Q6IS14	P63241	3;1;1	3;1;1	3;1;1	Eukaryotic translation initiation factor 5A-1	EIF5A	sp|P63241|IF5A1_HUMAN Eukaryotic translation initiation factor 5A-1 OS=Homo sapiens (Human) OX=9606 GN=EIF5A PE=1 SV=2	3	3	3	3	1	0	2	3	0	1	0	2	3	0	1	0	2	3	0	23.4	23.4	23.4	16.832	154	154;153;154	0	44.635	7.8	0	15.6	23.4	0	6591700	959160	0	1451100	4181500	0	823960	119900	0	181380
P63244	P63244	4	4	4	Guanine nucleotide-binding protein subunit beta-2-like 1;Guanine nucleotide-binding protein subunit beta-2-like 1, N-terminally processed	GNB2L1	sp|P63244|RACK1_HUMAN Receptor of activated protein C kinase 1 OS=Homo sapiens (Human) OX=9606 GN=RACK1 PE=1 SV=3	1	4	4	4	3	1	0	1	0	3	1	0	1	0	3	1	0	1	0	23	23	23	35.076	317	317	0	35.716	14.2	8.8	0	8.8	0	25420000	2855900	3426100	0	19138000	0	1271000	142800	171310	0
P67809	P67809	1	1	1	Nuclease-sensitive element-binding protein 1	YBX1	sp|P67809|YBOX1_HUMAN Y-box-binding protein 1 OS=Homo sapiens (Human) OX=9606 GN=YBX1 PE=1 SV=3	1	1	1	1	0	0	1	1	0	0	0	1	1	0	0	0	1	1	0	11.1	11.1	11.1	35.924	324	324	0	73.764	0	0	11.1	11.1	0	11826000	0	0	540940	11285000	0	909680	0	0	41611
P67936	P67936	11	11	4	Tropomyosin alpha-4 chain	TPM4	sp|P67936|TPM4_HUMAN Tropomyosin alpha-4 chain OS=Homo sapiens (Human) OX=9606 GN=TPM4 PE=1 SV=3	1	11	11	4	9	1	3	6	0	9	1	3	6	0	4	0	0	0	0	38.7	38.7	20.6	28.521	248	248	0	88.081	38.7	5.2	13.7	18.1	0	63197000	26698000	0	6230900	30268000	0	4213100	1779900	0	415390
P68032;P68133;P62736;P63267	P68032;P68133;P62736;P63267	15;12;12;11	4;3;2;1	4;3;2;1	Actin, alpha cardiac muscle 1;Actin, alpha skeletal muscle;Actin, aortic smooth muscle;Actin, gamma-enteric smooth muscle	ACTC1;ACTA1;ACTA2;ACTG2	sp|P68032|ACTC_HUMAN Actin, alpha cardiac muscle 1 OS=Homo sapiens (Human) OX=9606 GN=ACTC1 PE=1 SV=1;sp|P68133|ACTS_HUMAN Actin, alpha skeletal muscle OS=Homo sapiens (Human) OX=9606 GN=ACTA1 PE=1 SV=1;sp|P62736|ACTA_HUMAN Actin, aortic smooth muscle OS=H	4	15	4	4	10	7	6	14	9	1	0	0	4	1	1	0	0	4	1	36.6	18.3	18.3	42.019	377	377;377;377;376	0	197.14	26	22	18.6	36.6	26.5	102820000	1868300	0	0	100180000	767590	5141000	93413	0	0
P68104;Q5VTE0;Q05639	P68104;Q5VTE0;Q05639	10;10;6	10;10;6	10;10;6	Elongation factor 1-alpha 1;Putative elongation factor 1-alpha-like 3;Elongation factor 1-alpha 2	EEF1A1;EEF1A1P5;EEF1A2	sp|P68104|EF1A1_HUMAN Elongation factor 1-alpha 1 OS=Homo sapiens (Human) OX=9606 GN=EEF1A1 PE=1 SV=1;sp|Q5VTE0|EF1A3_HUMAN Putative elongation factor 1-alpha-like 3 OS=Homo sapiens (Human) OX=9606 GN=EEF1A1P5 PE=5 SV=1;sp|Q05639|EF1A2_HUMAN Elongation fac	3	10	10	10	8	1	2	5	1	8	1	2	5	1	8	1	2	5	1	29.9	29.9	29.9	50.14	462	462;462;463	0	103.3	21.4	2.4	5	16	2.4	133150000	96603000	1438400	2893600	30033000	2186400	6340700	4600100	68495	137790
P68363;Q9H853;A6NHL2	P68363	21;1;1	21;1;1	0;0;0	Tubulin alpha-1B chain	TUBA1B	sp|P68363|TBA1B_HUMAN Tubulin alpha-1B chain OS=Homo sapiens (Human) OX=9606 GN=TUBA1B PE=1 SV=1	3	21	21	0	14	8	9	15	9	14	8	9	15	9	0	0	0	0	0	56.8	56.8	0	50.151	451	451;241;446	0	247.41	45.9	29	27.3	42.1	23.9	315520000	128620000	32860000	47554000	78128000	28360000	15025000	6124900	1564800	2264500
P68366	P68366	19	4	4	Tubulin alpha-4A chain	TUBA4A	sp|P68366|TBA4A_HUMAN Tubulin alpha-4A chain OS=Homo sapiens (Human) OX=9606 GN=TUBA4A PE=1 SV=1	1	19	4	4	14	5	6	11	5	4	0	0	0	0	4	0	0	0	0	55.8	12.1	12.1	49.924	448	448	0	34.173	46.2	19.2	17.4	31.5	13.4	24961000	24961000	0	0	0	0	1188600	1188600	0	0
P68371;P04350	P68371;P04350	15;10	3;2	2;1	Tubulin beta-4B chain;Tubulin beta-4A chain	TUBB4B;TUBB4A	sp|P68371|TBB4B_HUMAN Tubulin beta-4B chain OS=Homo sapiens (Human) OX=9606 GN=TUBB4B PE=1 SV=1;sp|P04350|TBB4A_HUMAN Tubulin beta-4A chain OS=Homo sapiens (Human) OX=9606 GN=TUBB4A PE=1 SV=2	2	15	3	2	15	10	9	10	6	3	2	2	3	1	2	2	1	2	1	40	9.9	6.5	49.83	445	445;444	0	55.077	40	27	23.6	26.3	16.9	28750000	12966000	4580000	4295400	4350600	2557500	1437500	648320	229000	214770
P68871;P02042;CON__P02070;CON__Q3SX09;P69892;P69891;P02100	P68871;P02042	3;2;1;1;1;1;1	3;2;1;1;1;1;1	3;2;1;1;1;1;1	Hemoglobin subunit beta;LVV-hemorphin-7;Spinorphin;Hemoglobin subunit delta	HBB;HBD	sp|P68871|HBB_HUMAN Hemoglobin subunit beta OS=Homo sapiens (Human) OX=9606 GN=HBB PE=1 SV=2;sp|P02042|HBD_HUMAN Hemoglobin subunit delta OS=Homo sapiens (Human) OX=9606 GN=HBD PE=1 SV=2	7	3	3	3	1	2	1	0	2	1	2	1	0	2	1	2	1	0	2	23.8	23.8	23.8	15.998	147	147;147;145;201;147;147;147	0	20.206	6.8	15	8.2	0	15.6	8783200	1780300	3247200	909420	0	2846200	798470	161840	295200	82674
P78371	P78371	4	4	4	T-complex protein 1 subunit beta	CCT2	sp|P78371|TCPB_HUMAN T-complex protein 1 subunit beta OS=Homo sapiens (Human) OX=9606 GN=CCT2 PE=1 SV=4	1	4	4	4	0	0	1	4	0	0	0	1	4	0	0	0	1	4	0	11.8	11.8	11.8	57.488	535	535	0	34.921	0	0	2.8	11.8	0	6893800	0	0	1258000	5635700	0	215430	0	0	39313
P80188	P80188	5	5	5	Neutrophil gelatinase-associated lipocalin	LCN2	sp|P80188|NGAL_HUMAN Neutrophil gelatinase-associated lipocalin OS=Homo sapiens (Human) OX=9606 GN=LCN2 PE=1 SV=2	1	5	5	5	5	0	0	0	0	5	0	0	0	0	5	0	0	0	0	38.4	38.4	38.4	22.588	198	198	0	231.28	38.4	0	0	0	0	79110000	79110000	0	0	0	0	8790000	8790000	0	0
P81605	P81605	3	3	3	Dermcidin;Survival-promoting peptide;DCD-1	DCD	sp|P81605|DCD_HUMAN Dermcidin OS=Homo sapiens (Human) OX=9606 GN=DCD PE=1 SV=2	1	3	3	3	1	3	1	2	2	1	3	1	2	2	1	3	1	2	2	33.6	33.6	33.6	11.284	110	110	0	34.932	10	33.6	10	22.7	22.7	259440000	33868000	163200000	11664000	25524000	25184000	51887000	6773700	32640000	2332700
P83876	P83876	1	1	1	Thioredoxin-like protein 4A	TXNL4A	sp|P83876|TXN4A_HUMAN Thioredoxin-like protein 4A OS=Homo sapiens (Human) OX=9606 GN=TXNL4A PE=1 SV=1	1	1	1	1	0	0	0	1	0	0	0	0	1	0	0	0	0	1	0	14.1	14.1	14.1	16.786	142	142	0	12.916	0	0	0	14.1	0	901950	0	0	0	901950	0	100220	0	0	0
Q969Q0;P83881	Q969Q0;P83881	1;1	1;1	1;1	60S ribosomal protein L36a-like;60S ribosomal protein L36a	RPL36AL;RPL36A	sp|Q969Q0|RL36L_HUMAN 60S ribosomal protein L36a-like OS=Homo sapiens (Human) OX=9606 GN=RPL36AL PE=1 SV=3;sp|P83881|RL36A_HUMAN 60S ribosomal protein L36a OS=Homo sapiens (Human) OX=9606 GN=RPL36A PE=1 SV=2	2	1	1	1	1	1	1	0	0	1	1	1	0	0	1	1	1	0	0	8.5	8.5	8.5	12.469	106	106;106	0.0062794	5.7152	8.5	8.5	8.5	0	0	8444900	2240500	4364600	1839700	0	0	2111200	560140	1091200	459920
P84085	P84085	3	3	1	ADP-ribosylation factor 5	ARF5	sp|P84085|ARF5_HUMAN ADP-ribosylation factor 5 OS=Homo sapiens (Human) OX=9606 GN=ARF5 PE=1 SV=2	1	3	3	1	2	0	0	1	0	2	0	0	1	0	1	0	0	0	0	21.1	21.1	5.6	20.529	180	180	0	17.71	11.1	0	0	10	0	4126500	3268200	0	0	858310	0	375140	297110	0	0
P98179	P98179	2	2	2	RNA-binding protein 3	RBM3	sp|P98179|RBM3_HUMAN RNA-binding protein 3 OS=Homo sapiens (Human) OX=9606 GN=RBM3 PE=1 SV=1	1	2	2	2	0	0	0	2	0	0	0	0	2	0	0	0	0	2	0	21.7	21.7	21.7	17.17	157	157	0	17.298	0	0	0	21.7	0	1918600	0	0	0	1918600	0	239820	0	0	0
Q00325	Q00325	1	1	1	Phosphate carrier protein, mitochondrial	SLC25A3	sp|Q00325|MPCP_HUMAN Phosphate carrier protein, mitochondrial OS=Homo sapiens (Human) OX=9606 GN=SLC25A3 PE=1 SV=2	1	1	1	1	1	0	0	0	0	1	0	0	0	0	1	0	0	0	0	3.3	3.3	3.3	40.094	362	362	0	6.9846	3.3	0	0	0	0	1571900	1571900	0	0	0	0	87326	87326	0	0
Q00610;P53675	Q00610	10;2	10;2	10;2	Clathrin heavy chain 1	CLTC	sp|Q00610|CLH1_HUMAN Clathrin heavy chain 1 OS=Homo sapiens (Human) OX=9606 GN=CLTC PE=1 SV=5	2	10	10	10	3	0	1	7	0	3	0	1	7	0	3	0	1	7	0	10.4	10.4	10.4	191.61	1675	1675;1640	0	129.93	3.2	0	0.8	7.2	0	14382000	5174100	0	439800	8767600	0	159800	57491	0	4886.7
Q00839	Q00839	6	6	6	Heterogeneous nuclear ribonucleoprotein U	HNRNPU	sp|Q00839|HNRPU_HUMAN Heterogeneous nuclear ribonucleoprotein U OS=Homo sapiens (Human) OX=9606 GN=HNRNPU PE=1 SV=6	1	6	6	6	1	0	0	6	0	1	0	0	6	0	1	0	0	6	0	10.7	10.7	10.7	90.583	825	825	0	71.276	1.2	0	0	10.7	0	9246200	0	0	0	9246200	0	249900	0	0	0
Q01469;A8MUU1	Q01469	10;2	10;2	10;2	Fatty acid-binding protein, epidermal	FABP5	sp|Q01469|FABP5_HUMAN Fatty acid-binding protein 5 OS=Homo sapiens (Human) OX=9606 GN=FABP5 PE=1 SV=3	2	10	10	10	10	1	1	1	2	10	1	1	1	2	10	1	1	1	2	71.1	71.1	71.1	15.164	135	135;101	0	220.22	71.1	6.7	6.7	6.7	21.5	164190000	154780000	1731400	2385000	1031900	4265500	20524000	19348000	216420	298120
Q01518	Q01518	1	1	1	Adenylyl cyclase-associated protein 1	CAP1	sp|Q01518|CAP1_HUMAN Adenylyl cyclase-associated protein 1 OS=Homo sapiens (Human) OX=9606 GN=CAP1 PE=1 SV=5	1	1	1	1	1	0	0	0	0	1	0	0	0	0	1	0	0	0	0	2.3	2.3	2.3	51.901	475	475	0	7.9174	2.3	0	0	0	0	2781600	2781600	0	0	0	0	99342	99342	0	0
Q02241	Q02241	1	1	1	Kinesin-like protein KIF23	KIF23	sp|Q02241|KIF23_HUMAN Kinesin-like protein KIF23 OS=Homo sapiens (Human) OX=9606 GN=KIF23 PE=1 SV=3	1	1	1	1	0	0	0	1	0	0	0	0	1	0	0	0	0	1	0	3.6	3.6	3.6	110.06	960	960	0	12.683	0	0	0	3.6	0	824340	0	0	0	824340	0	16487	0	0	0
Q02413	Q02413	19	19	19	Desmoglein-1	DSG1	sp|Q02413|DSG1_HUMAN Desmoglein-1 OS=Homo sapiens (Human) OX=9606 GN=DSG1 PE=1 SV=2	1	19	19	19	15	10	7	6	13	15	10	7	6	13	15	10	7	6	13	23	23	23	113.75	1049	1049	0	196.79	17.5	11.9	10.8	9.5	16.2	148060000	72445000	19797000	9694100	7854700	38273000	3611300	1766900	482850	236440
Q02543	Q02543	2	2	2	60S ribosomal protein L18a	RPL18A	sp|Q02543|RL18A_HUMAN 60S ribosomal protein L18a OS=Homo sapiens (Human) OX=9606 GN=RPL18A PE=1 SV=2	1	2	2	2	1	1	1	0	0	1	1	1	0	0	1	1	1	0	0	13.1	13.1	13.1	20.762	176	176	0	12.809	7.4	5.7	7.4	0	0	6372400	2391600	3285300	695520	0	0	708050	265730	365040	77280
Q02878	Q02878	1	1	1	60S ribosomal protein L6	RPL6	sp|Q02878|RL6_HUMAN 60S ribosomal protein L6 OS=Homo sapiens (Human) OX=9606 GN=RPL6 PE=1 SV=3	1	1	1	1	0	0	0	1	0	0	0	0	1	0	0	0	0	1	0	6.9	6.9	6.9	32.728	288	288	0	21.928	0	0	0	6.9	0	2081000	0	0	0	2081000	0	160080	0	0	0
Q04941	Q04941	1	1	1	Proteolipid protein 2	PLP2	sp|Q04941|PLP2_HUMAN Proteolipid protein 2 OS=Homo sapiens (Human) OX=9606 GN=PLP2 PE=1 SV=1	1	1	1	1	1	0	0	0	0	1	0	0	0	0	1	0	0	0	0	8.6	8.6	8.6	16.691	152	152	0	12.221	8.6	0	0	0	0	2904200	2904200	0	0	0	0	580840	580840	0	0
Q05048	Q05048	14	14	14	Cleavage stimulation factor subunit 1	CSTF1	sp|Q05048|CSTF1_HUMAN Cleavage stimulation factor subunit 1 OS=Homo sapiens (Human) OX=9606 GN=CSTF1 PE=1 SV=1	1	14	14	14	11	9	9	1	9	11	9	9	1	9	11	9	9	1	9	46.2	46.2	46.2	48.357	431	431	0	145.76	35.7	30.2	27.6	3.5	30.4	174370000	59973000	35960000	40729000	716690	36987000	9687000	3331900	1997800	2262700
Q06787	Q06787	1	1	1	Fragile X mental retardation protein 1	FMR1	sp|Q06787|FMR1_HUMAN Synaptic functional regulator FMR1 OS=Homo sapiens (Human) OX=9606 GN=FMR1 PE=1 SV=1	1	1	1	1	0	0	0	1	0	0	0	0	1	0	0	0	0	1	0	2.8	2.8	2.8	71.174	632	632	0	7.5579	0	0	0	2.8	0	579650	0	0	0	579650	0	17565	0	0	0
Q06830;Q13162	Q06830	6;1	5;1	5;1	Peroxiredoxin-1	PRDX1	sp|Q06830|PRDX1_HUMAN Peroxiredoxin-1 OS=Homo sapiens (Human) OX=9606 GN=PRDX1 PE=1 SV=1	2	6	5	5	4	0	1	2	4	3	0	1	2	3	3	0	1	2	3	38.7	33.2	33.2	22.11	199	199;271	0	35.135	22.1	0	5	14.1	23.6	14066000	6328900	0	556260	3137600	4043300	937740	421920	0	37084
Q07021	Q07021	2	2	2	Complement component 1 Q subcomponent-binding protein, mitochondrial	C1QBP	sp|Q07021|C1QBP_HUMAN Complement component 1 Q subcomponent-binding protein, mitochondrial OS=Homo sapiens (Human) OX=9606 GN=C1QBP PE=1 SV=1	1	2	2	2	2	0	0	0	0	2	0	0	0	0	2	0	0	0	0	11.7	11.7	11.7	31.362	282	282	0	19.266	11.7	0	0	0	0	2778500	2778500	0	0	0	0	213730	213730	0	0
Q07065	Q07065	7	7	7	Cytoskeleton-associated protein 4	CKAP4	sp|Q07065|CKAP4_HUMAN Cytoskeleton-associated protein 4 OS=Homo sapiens (Human) OX=9606 GN=CKAP4 PE=1 SV=2	1	7	7	7	7	0	0	0	0	7	0	0	0	0	7	0	0	0	0	15.9	15.9	15.9	66.022	602	602	0	58.136	15.9	0	0	0	0	11484000	11484000	0	0	0	0	302210	302210	0	0
Q08188	Q08188	2	2	2	Protein-glutamine gamma-glutamyltransferase E;Protein-glutamine gamma-glutamyltransferase E 50 kDa catalytic chain;Protein-glutamine gamma-glutamyltransferase E 27 kDa non-catalytic chain	TGM3	sp|Q08188|TGM3_HUMAN Protein-glutamine gamma-glutamyltransferase E OS=Homo sapiens (Human) OX=9606 GN=TGM3 PE=1 SV=4	1	2	2	2	1	1	0	1	2	1	1	0	1	2	1	1	0	1	2	4.8	4.8	4.8	76.631	693	693	0	13.862	1.9	1.9	0	1.9	4.8	17177000	5876500	2734700	0	2466500	6099300	429430	146910	68368	0
Q08379	Q08379	1	1	1	Golgin subfamily A member 2	GOLGA2	sp|Q08379|GOGA2_HUMAN Golgin subfamily A member 2 OS=Homo sapiens (Human) OX=9606 GN=GOLGA2 PE=1 SV=3	1	1	1	1	1	0	0	0	0	1	0	0	0	0	1	0	0	0	0	1	1	1	113.08	1002	1002	0.0048465	5.8981	1	0	0	0	0	545240	545240	0	0	0	0	11853	11853	0	0
Q08554	Q08554	6	6	6	Desmocollin-1	DSC1	sp|Q08554|DSC1_HUMAN Desmocollin-1 OS=Homo sapiens (Human) OX=9606 GN=DSC1 PE=1 SV=2	1	6	6	6	3	3	3	3	5	3	3	3	3	5	3	3	3	3	5	8.5	8.5	8.5	99.986	894	894	0	47.786	4.4	4.3	4.3	4.3	7.3	70550000	17876000	10255000	8542500	7284700	26592000	1469800	372410	213640	177970
Q09666	Q09666	7	7	7	Neuroblast differentiation-associated protein AHNAK	AHNAK	sp|Q09666|AHNK_HUMAN Neuroblast differentiation-associated protein AHNAK OS=Homo sapiens (Human) OX=9606 GN=AHNAK PE=1 SV=2	1	7	7	7	2	0	0	5	0	2	0	0	5	0	2	0	0	5	0	3	3	3	629.09	5890	5890	0	58.696	0.7	0	0	2.3	0	14295000	3744000	0	0	10551000	0	38018	9957.4	0	0
Q0VGL1	Q0VGL1	1	1	1	Ragulator complex protein LAMTOR4;Ragulator complex protein LAMTOR4, N-terminally processed	LAMTOR4	sp|Q0VGL1|LTOR4_HUMAN Ragulator complex protein LAMTOR4 OS=Homo sapiens (Human) OX=9606 GN=LAMTOR4 PE=1 SV=1	1	1	1	1	1	0	0	0	0	1	0	0	0	0	1	0	0	0	0	10.1	10.1	10.1	10.741	99	99	0.0034965	6.3783	10.1	0	0	0	0	18552000	18552000	0	0	0	0	6184000	6184000	0	0
Q12802	Q12802	1	1	1	A-kinase anchor protein 13	AKAP13	sp|Q12802|AKP13_HUMAN A-kinase anchor protein 13 OS=Homo sapiens (Human) OX=9606 GN=AKAP13 PE=1 SV=2	1	1	1	1	1	0	0	0	0	1	0	0	0	0	1	0	0	0	0	0.4	0.4	0.4	307.55	2813	2813	0.0062992	5.746	0.4	0	0	0	0	1761800	1761800	0	0	0	0	14681	14681	0	0
Q12872	Q12872	1	1	1	Splicing factor, suppressor of white-apricot homolog	SFSWAP	sp|Q12872|SFSWA_HUMAN Splicing factor, suppressor of white-apricot homolog OS=Homo sapiens (Human) OX=9606 GN=SFSWAP PE=1 SV=3	1	1	1	1	1	0	0	0	0	1	0	0	0	0	1	0	0	0	0	1.2	1.2	1.2	104.82	951	951	0.0017606	6.4109	1.2	0	0	0	0	483460	483460	0	0	0	0	13066	13066	0	0
Q12996	Q12996	22	22	22	Cleavage stimulation factor subunit 3	CSTF3	sp|Q12996|CSTF3_HUMAN Cleavage stimulation factor subunit 3 OS=Homo sapiens (Human) OX=9606 GN=CSTF3 PE=1 SV=1	1	22	22	22	14	15	14	0	14	14	15	14	0	14	14	15	14	0	14	32.2	32.2	32.2	82.921	717	717	0	273.62	23.6	19.9	18.4	0	23.3	207300000	54942000	49234000	45101000	0	58021000	5602700	1484900	1330600	1219000
Q13151	Q13151	1	1	1	Heterogeneous nuclear ribonucleoprotein A0	HNRNPA0	sp|Q13151|ROA0_HUMAN Heterogeneous nuclear ribonucleoprotein A0 OS=Homo sapiens (Human) OX=9606 GN=HNRNPA0 PE=1 SV=1	1	1	1	1	0	0	0	1	0	0	0	0	1	0	0	0	0	1	0	5.2	5.2	5.2	30.84	305	305	0	10.968	0	0	0	5.2	0	865610	0	0	0	865610	0	66585	0	0	0
Q13177	Q13177	1	1	1	Serine/threonine-protein kinase PAK 2;PAK-2p27;PAK-2p34	PAK2	sp|Q13177|PAK2_HUMAN Serine/threonine-protein kinase PAK 2 OS=Homo sapiens (Human) OX=9606 GN=PAK2 PE=1 SV=3	1	1	1	1	0	0	1	1	0	0	0	1	1	0	0	0	1	1	0	4.6	4.6	4.6	58.042	524	524	0	22.329	0	0	4.6	4.6	0	3025400	0	0	754330	2271000	0	116360	0	0	29013
Q13263	Q13263	2	2	2	Transcription intermediary factor 1-beta	TRIM28	sp|Q13263|TIF1B_HUMAN Transcription intermediary factor 1-beta OS=Homo sapiens (Human) OX=9606 GN=TRIM28 PE=1 SV=5	1	2	2	2	0	0	0	2	0	0	0	0	2	0	0	0	0	2	0	4.4	4.4	4.4	88.549	835	835	0	22.216	0	0	0	4.4	0	5571700	0	0	0	5571700	0	174120	0	0	0
Q13283	Q13283	1	1	1	Ras GTPase-activating protein-binding protein 1	G3BP1	sp|Q13283|G3BP1_HUMAN Ras GTPase-activating protein-binding protein 1 OS=Homo sapiens (Human) OX=9606 GN=G3BP1 PE=1 SV=1	1	1	1	1	0	0	1	1	0	0	0	1	1	0	0	0	1	1	0	6	6	6	52.164	466	466	0	13.512	0	0	6	6	0	3596400	0	0	570070	3026300	0	163470	0	0	25912
Q13409	Q13409	1	1	1	Cytoplasmic dynein 1 intermediate chain 2	DYNC1I2	sp|Q13409|DC1I2_HUMAN Cytoplasmic dynein 1 intermediate chain 2 OS=Homo sapiens (Human) OX=9606 GN=DYNC1I2 PE=1 SV=3	1	1	1	1	0	0	0	1	0	0	0	0	1	0	0	0	0	1	0	3.8	3.8	3.8	71.456	638	638	0	8.2852	0	0	0	3.8	0	616960	0	0	0	616960	0	30848	0	0	0
Q13501	Q13501	1	1	1	Sequestosome-1	SQSTM1	sp|Q13501|SQSTM_HUMAN Sequestosome-1 OS=Homo sapiens (Human) OX=9606 GN=SQSTM1 PE=1 SV=1	1	1	1	1	0	0	0	1	0	0	0	0	1	0	0	0	0	1	0	6.4	6.4	6.4	47.687	440	440	0	60.195	0	0	0	6.4	0	1516400	0	0	0	1516400	0	75819	0	0	0
Q13509	Q13509	11	2	0	Tubulin beta-3 chain	TUBB3	sp|Q13509|TBB3_HUMAN Tubulin beta-3 chain OS=Homo sapiens (Human) OX=9606 GN=TUBB3 PE=1 SV=2	1	11	2	0	10	7	8	9	5	1	0	1	2	0	0	0	0	0	0	26	4.7	0	50.432	450	450	0	13.99	24	17.8	19.8	21.8	13.6	3112200	1073900	0	381710	1656600	0	155610	53693	0	19085
Q13510	Q13510	1	1	1	Acid ceramidase;Acid ceramidase subunit alpha;Acid ceramidase subunit beta	ASAH1	sp|Q13510|ASAH1_HUMAN Acid ceramidase OS=Homo sapiens (Human) OX=9606 GN=ASAH1 PE=1 SV=5	1	1	1	1	1	0	0	0	0	1	0	0	0	0	1	0	0	0	0	2.8	2.8	2.8	44.659	395	395	0.0062696	5.7139	2.8	0	0	0	0	1065500	1065500	0	0	0	0	44394	44394	0	0
Q13616	Q13616	5	5	5	Cullin-1	CUL1	sp|Q13616|CUL1_HUMAN Cullin-1 OS=Homo sapiens (Human) OX=9606 GN=CUL1 PE=1 SV=2	1	5	5	5	0	4	2	0	2	0	4	2	0	2	0	4	2	0	2	7.7	7.7	7.7	89.677	776	776	0	28.912	0	5.4	2.4	0	3.5	9944600	0	4715800	3279600	0	1949300	216190	0	102520	71295
Q13835	Q13835	10	10	10	Plakophilin-1	PKP1	sp|Q13835|PKP1_HUMAN Plakophilin-1 OS=Homo sapiens (Human) OX=9606 GN=PKP1 PE=1 SV=2	1	10	10	10	9	0	1	0	5	9	0	1	0	5	9	0	1	0	5	16.2	16.2	16.2	82.86	747	747	0	101.56	14.7	0	1.5	0	7.6	39506000	26229000	0	509580	0	12768000	858830	570200	0	11078
Q13838	Q13838	3	3	2	Spliceosome RNA helicase DDX39B	DDX39B	sp|Q13838|DX39B_HUMAN Spliceosome RNA helicase DDX39B OS=Homo sapiens (Human) OX=9606 GN=DDX39B PE=1 SV=1	1	3	3	2	0	0	0	3	0	0	0	0	3	0	0	0	0	2	0	15.7	15.7	13.3	48.991	428	428	0	35.172	0	0	0	15.7	0	2934400	0	0	0	2934400	0	154440	0	0	0
Q13867	Q13867	3	3	3	Bleomycin hydrolase	BLMH	sp|Q13867|BLMH_HUMAN Bleomycin hydrolase OS=Homo sapiens (Human) OX=9606 GN=BLMH PE=1 SV=1	1	3	3	3	3	0	0	0	0	3	0	0	0	0	3	0	0	0	0	8.1	8.1	8.1	52.562	455	455	0	22.828	8.1	0	0	0	0	10615000	10615000	0	0	0	0	408260	408260	0	0
Q13885	Q13885	16	1	1	Tubulin beta-2A chain	TUBB2A	sp|Q13885|TBB2A_HUMAN Tubulin beta-2A chain OS=Homo sapiens (Human) OX=9606 GN=TUBB2A PE=1 SV=1	1	16	1	1	15	10	9	10	7	1	1	1	1	1	1	1	1	1	1	44.9	2.7	2.7	49.906	445	445	0.0048622	5.919	38.9	25.8	23.1	29.2	19.8	4969800	2024600	699150	845070	750040	650950	248490	101230	34958	42253
Q13950	Q13950	1	1	1	Runt-related transcription factor 2	RUNX2	sp|Q13950|RUNX2_HUMAN Runt-related transcription factor 2 OS=Homo sapiens (Human) OX=9606 GN=RUNX2 PE=1 SV=2	1	1	1	1	0	0	0	1	0	0	0	0	1	0	0	0	0	1	0	5.4	5.4	5.4	56.647	521	521	0	26.913	0	0	0	5.4	0	848080	0	0	0	848080	0	47115	0	0	0
Q13951	Q13951	1	1	1	Core-binding factor subunit beta	CBFB	sp|Q13951|PEBB_HUMAN Core-binding factor subunit beta OS=Homo sapiens (Human) OX=9606 GN=CBFB PE=1 SV=2	1	1	1	1	0	0	0	1	0	0	0	0	1	0	0	0	0	1	0	14.3	14.3	14.3	21.508	182	182	0	13.401	0	0	0	14.3	0	634690	0	0	0	634690	0	79336	0	0	0
Q14103	Q14103	1	1	1	Heterogeneous nuclear ribonucleoprotein D0	HNRNPD	sp|Q14103|HNRPD_HUMAN Heterogeneous nuclear ribonucleoprotein D0 OS=Homo sapiens (Human) OX=9606 GN=HNRNPD PE=1 SV=1	1	1	1	1	0	0	1	1	0	0	0	1	1	0	0	0	1	1	0	3.9	3.9	3.9	38.434	355	355	0	7.3403	0	0	3.9	3.9	0	1874200	0	0	581940	1292200	0	144170	0	0	44765
Q14152	Q14152	1	1	1	Eukaryotic translation initiation factor 3 subunit A	EIF3A	sp|Q14152|EIF3A_HUMAN Eukaryotic translation initiation factor 3 subunit A OS=Homo sapiens (Human) OX=9606 GN=EIF3A PE=1 SV=1	1	1	1	1	0	0	0	1	0	0	0	0	1	0	0	0	0	1	0	1.3	1.3	1.3	166.57	1382	1382	0	8.6101	0	0	0	1.3	0	1369400	0	0	0	1369400	0	23611	0	0	0
Q14195	Q14195	2	2	2	Dihydropyrimidinase-related protein 3	DPYSL3	sp|Q14195|DPYL3_HUMAN Dihydropyrimidinase-related protein 3 OS=Homo sapiens (Human) OX=9606 GN=DPYSL3 PE=1 SV=1	1	2	2	2	0	0	2	1	0	0	0	2	1	0	0	0	2	1	0	5.3	5.3	5.3	61.963	570	570	0	12.189	0	0	5.3	1.9	0	1853400	0	0	1298000	555370	0	63909	0	0	44758
Q14204	Q14204	3	3	3	Cytoplasmic dynein 1 heavy chain 1	DYNC1H1	sp|Q14204|DYHC1_HUMAN Cytoplasmic dynein 1 heavy chain 1 OS=Homo sapiens (Human) OX=9606 GN=DYNC1H1 PE=1 SV=5	1	3	3	3	0	0	0	3	0	0	0	0	3	0	0	0	0	3	0	1.3	1.3	1.3	532.4	4646	4646	0	23.276	0	0	0	1.3	0	1932500	0	0	0	1932500	0	7519.5	0	0	0
Q14247	Q14247	1	1	1	Src substrate cortactin	CTTN	sp|Q14247|SRC8_HUMAN Src substrate cortactin OS=Homo sapiens (Human) OX=9606 GN=CTTN PE=1 SV=2	1	1	1	1	0	0	1	1	0	0	0	1	1	0	0	0	1	1	0	3.6	3.6	3.6	61.585	550	550	0	35.677	0	0	3.6	3.6	0	3733200	0	0	669700	3063500	0	138270	0	0	24804
Q14315	Q14315	4	3	3	Filamin-C	FLNC	sp|Q14315|FLNC_HUMAN Filamin-C OS=Homo sapiens (Human) OX=9606 GN=FLNC PE=1 SV=3	1	4	3	3	1	1	1	4	0	1	1	1	3	0	1	1	1	3	0	3.4	3	3	291.02	2725	2725	0	46.61	1	1	1	3.4	0	7617100	697410	1216000	923260	4780400	0	50444	4618.6	8052.9	6114.3
Q14498	Q14498	1	1	1	RNA-binding protein 39	RBM39	sp|Q14498|RBM39_HUMAN RNA-binding protein 39 OS=Homo sapiens (Human) OX=9606 GN=RBM39 PE=1 SV=2	1	1	1	1	0	0	0	1	0	0	0	0	1	0	0	0	0	1	0	4.3	4.3	4.3	59.379	530	530	0.0033501	6.1006	0	0	0	4.3	0	641820	0	0	0	641820	0	26743	0	0	0
Q14566	Q14566	1	1	1	DNA replication licensing factor MCM6	MCM6	sp|Q14566|MCM6_HUMAN DNA replication licensing factor MCM6 OS=Homo sapiens (Human) OX=9606 GN=MCM6 PE=1 SV=1	1	1	1	1	0	0	0	1	0	0	0	0	1	0	0	0	0	1	0	2.2	2.2	2.2	92.888	821	821	0	8.4768	0	0	0	2.2	0	1436000	0	0	0	1436000	0	29916	0	0	0
Q14574	Q14574	3	3	3	Desmocollin-3	DSC3	sp|Q14574|DSC3_HUMAN Desmocollin-3 OS=Homo sapiens (Human) OX=9606 GN=DSC3 PE=1 SV=3	1	3	3	3	2	0	0	0	1	2	0	0	0	1	2	0	0	0	1	5.2	5.2	5.2	99.968	896	896	0	17.269	4.2	0	0	0	1	3462900	2474900	0	0	0	987960	70670	50508	0	0
Q14839;Q8TDI0	Q14839;Q8TDI0	1;1	1;1	1;1	Chromodomain-helicase-DNA-binding protein 4;Chromodomain-helicase-DNA-binding protein 5	CHD4;CHD5	sp|Q14839|CHD4_HUMAN Chromodomain-helicase-DNA-binding protein 4 OS=Homo sapiens (Human) OX=9606 GN=CHD4 PE=1 SV=2;sp|Q8TDI0|CHD5_HUMAN Chromodomain-helicase-DNA-binding protein 5 OS=Homo sapiens (Human) OX=9606 GN=CHD5 PE=1 SV=1	2	1	1	1	0	0	0	1	0	0	0	0	1	0	0	0	0	1	0	1.7	1.7	1.7	218	1912	1912;1954	0	16.734	0	0	0	1.7	0	969300	0	0	0	969300	0	10891	0	0	0
Q15029	Q15029	3	2	2	116 kDa U5 small nuclear ribonucleoprotein component	EFTUD2	sp|Q15029|U5S1_HUMAN 116 kDa U5 small nuclear ribonucleoprotein component OS=Homo sapiens (Human) OX=9606 GN=EFTUD2 PE=1 SV=1	1	3	2	2	1	0	0	2	0	0	0	0	2	0	0	0	0	2	0	5.7	4.6	4.6	109.43	972	972	0	31.237	1	0	0	4.6	0	8060400	0	0	0	8060400	0	158050	0	0	0
Q15075	Q15075	11	11	11	Early endosome antigen 1	EEA1	sp|Q15075|EEA1_HUMAN Early endosome antigen 1 OS=Homo sapiens (Human) OX=9606 GN=EEA1 PE=1 SV=2	1	11	11	11	11	0	0	0	0	11	0	0	0	0	11	0	0	0	0	10.3	10.3	10.3	162.46	1411	1411	0	91.515	10.3	0	0	0	0	18471000	18471000	0	0	0	0	225250	225250	0	0
Q15125	Q15125	1	1	1	3-beta-hydroxysteroid-Delta(8),Delta(7)-isomerase	EBP	sp|Q15125|EBP_HUMAN 3-beta-hydroxysteroid-Delta(8),Delta(7)-isomerase OS=Homo sapiens (Human) OX=9606 GN=EBP PE=1 SV=3	1	1	1	1	1	0	0	0	0	1	0	0	0	0	1	0	0	0	0	7	7	7	26.352	230	230	0.0063593	5.7914	7	0	0	0	0	1167900	1167900	0	0	0	0	194650	194650	0	0
Q15149	Q15149	33	33	31	Plectin	PLEC	sp|Q15149|PLEC_HUMAN Plectin OS=Homo sapiens (Human) OX=9606 GN=PLEC PE=1 SV=3	1	33	33	31	15	2	4	20	0	15	2	4	20	0	15	2	4	18	0	10.5	10.5	9.7	531.78	4684	4684	0	323.31	3.7	0.8	1.8	7.5	0	109420000	25536000	1130000	5131100	77625000	0	377310	88054	3896.7	17693
Q15276	Q15276	18	18	18	Rab GTPase-binding effector protein 1	RABEP1	sp|Q15276|RABE1_HUMAN Rab GTPase-binding effector protein 1 OS=Homo sapiens (Human) OX=9606 GN=RABEP1 PE=1 SV=2	1	18	18	18	8	16	14	0	12	8	16	14	0	12	8	16	14	0	12	25.5	25.5	25.5	99.289	862	862	0	170.91	12.9	22.9	20.4	0	17.4	75728000	18017000	26350000	16770000	0	14591000	1376900	327570	479090	304900
Q15286	Q15286	1	1	1	Ras-related protein Rab-35	RAB35	sp|Q15286|RAB35_HUMAN Ras-related protein Rab-35 OS=Homo sapiens (Human) OX=9606 GN=RAB35 PE=1 SV=1	1	1	1	1	0	0	0	1	0	0	0	0	1	0	0	0	0	1	0	11.9	11.9	11.9	23.025	201	201	0	9.7205	0	0	0	11.9	0	633260	0	0	0	633260	0	52772	0	0	0
Q15365	Q15365	3	2	2	Poly(rC)-binding protein 1	PCBP1	sp|Q15365|PCBP1_HUMAN Poly(rC)-binding protein 1 OS=Homo sapiens (Human) OX=9606 GN=PCBP1 PE=1 SV=2	1	3	2	2	0	3	3	3	1	0	2	2	2	0	0	2	2	2	0	12.9	9.8	9.8	37.497	356	356	0	23.414	0	12.9	12.9	12.9	3.1	10128000	0	1013200	1799800	7315100	0	595770	0	59597	105870
Q15366;P57721	Q15366	3;1	3;1	2;0	Poly(rC)-binding protein 2	PCBP2	sp|Q15366|PCBP2_HUMAN Poly(rC)-binding protein 2 OS=Homo sapiens (Human) OX=9606 GN=PCBP2 PE=1 SV=1	2	3	3	2	1	2	2	3	2	1	2	2	3	2	1	1	1	2	1	13.4	13.4	10.4	38.58	365	365;371	0	61.78	5.8	8.8	8.8	13.4	8.8	41407000	904940	1633000	8506400	29225000	1137200	2435700	53232	96059	500380
Q15393	Q15393	1	1	1	Splicing factor 3B subunit 3	SF3B3	sp|Q15393|SF3B3_HUMAN Splicing factor 3B subunit 3 OS=Homo sapiens (Human) OX=9606 GN=SF3B3 PE=1 SV=4	1	1	1	1	0	0	0	1	0	0	0	0	1	0	0	0	0	1	0	1.2	1.2	1.2	135.58	1217	1217	0	9.7385	0	0	0	1.2	0	1733100	0	0	0	1733100	0	33329	0	0	0
Q15427	Q15427	1	1	1	Splicing factor 3B subunit 4	SF3B4	sp|Q15427|SF3B4_HUMAN Splicing factor 3B subunit 4 OS=Homo sapiens (Human) OX=9606 GN=SF3B4 PE=1 SV=1	1	1	1	1	0	0	0	1	0	0	0	0	1	0	0	0	0	1	0	5.7	5.7	5.7	44.385	424	424	0	9.6028	0	0	0	5.7	0	1140100	0	0	0	1140100	0	71258	0	0	0
Q15437	Q15437	1	1	1	Protein transport protein Sec23B	SEC23B	sp|Q15437|SC23B_HUMAN Protein transport protein Sec23B OS=Homo sapiens (Human) OX=9606 GN=SEC23B PE=1 SV=2	1	1	1	1	0	0	0	1	0	0	0	0	1	0	0	0	0	1	0	3	3	3	86.478	767	767	0.0034843	6.3619	0	0	0	3	0	0	0	0	0	0	0	0	0	0	0
Q15459	Q15459	2	2	2	Splicing factor 3A subunit 1	SF3A1	sp|Q15459|SF3A1_HUMAN Splicing factor 3A subunit 1 OS=Homo sapiens (Human) OX=9606 GN=SF3A1 PE=1 SV=1	1	2	2	2	0	1	1	2	0	0	1	1	2	0	0	1	1	2	0	7.4	7.4	7.4	88.885	793	793	0	41.555	0	2.5	2.5	7.4	0	11428000	0	1379600	2916500	7131500	0	278720	0	33650	71134
Q15517	Q15517	1	1	1	Corneodesmosin	CDSN	sp|Q15517|CDSN_HUMAN Corneodesmosin OS=Homo sapiens (Human) OX=9606 GN=CDSN PE=1 SV=3	1	1	1	1	1	0	1	1	1	1	0	1	1	1	1	0	1	1	1	3.4	3.4	3.4	51.522	529	529	0	9.6265	3.4	0	3.4	3.4	3.4	11811000	3812000	0	2306800	1669300	4023200	787420	254140	0	153780
Q15691	Q15691	2	2	2	Microtubule-associated protein RP/EB family member 1	MAPRE1	sp|Q15691|MARE1_HUMAN Microtubule-associated protein RP/EB family member 1 OS=Homo sapiens (Human) OX=9606 GN=MAPRE1 PE=1 SV=3	1	2	2	2	2	1	1	0	1	2	1	1	0	1	2	1	1	0	1	11.2	11.2	11.2	29.999	268	268	0	34.533	11.2	7.5	7.5	0	7.5	10195000	3219900	2477700	3044600	0	1452500	679650	214660	165180	202970
Q15828	Q15828	2	2	2	Cystatin-M	CST6	sp|Q15828|CYTM_HUMAN Cystatin-M OS=Homo sapiens (Human) OX=9606 GN=CST6 PE=1 SV=1	1	2	2	2	2	1	0	0	0	2	1	0	0	0	2	1	0	0	0	14.1	14.1	14.1	16.511	149	149	0	13.517	14.1	7.4	0	0	0	9004700	8333700	671040	0	0	0	1286400	1190500	95863	0
Q16181	Q16181	1	1	1	Septin-7	2007-09-01	sp|Q16181|SEPT7_HUMAN Septin-7 OS=Homo sapiens (Human) OX=9606 GN=SEPTIN7 PE=1 SV=2	1	1	1	1	0	0	0	1	0	0	0	0	1	0	0	0	0	1	0	4.3	4.3	4.3	50.679	437	437	0	13.737	0	0	0	4.3	0	2695200	0	0	0	2695200	0	117180	0	0	0
Q16352	Q16352	4	3	3	Alpha-internexin	INA	sp|Q16352|AINX_HUMAN Alpha-internexin OS=Homo sapiens (Human) OX=9606 GN=INA PE=1 SV=2	1	4	3	3	1	1	2	1	3	1	0	2	0	3	1	0	2	0	3	8	6.2	6.2	55.39	499	499	0	18.768	2	1.8	4.2	1.8	6.2	9523800	1491600	0	2869700	0	5162500	280110	43870	0	84404
Q16555	Q16555	3	3	3	Dihydropyrimidinase-related protein 2	DPYSL2	sp|Q16555|DPYL2_HUMAN Dihydropyrimidinase-related protein 2 OS=Homo sapiens (Human) OX=9606 GN=DPYSL2 PE=1 SV=1	1	3	3	3	0	0	0	3	0	0	0	0	3	0	0	0	0	3	0	8.4	8.4	8.4	62.293	572	572	0	21.692	0	0	0	8.4	0	2963900	0	0	0	2963900	0	95610	0	0	0
Q16563	Q16563	1	1	1	Synaptophysin-like protein 1	SYPL1	sp|Q16563|SYPL1_HUMAN Synaptophysin-like protein 1 OS=Homo sapiens (Human) OX=9606 GN=SYPL1 PE=1 SV=1	1	1	1	1	1	0	0	0	0	1	0	0	0	0	1	0	0	0	0	4.2	4.2	4.2	28.565	259	259	0	8.7718	4.2	0	0	0	0	4605300	4605300	0	0	0	0	460530	460530	0	0
Q16643	Q16643	2	2	2	Drebrin	DBN1	sp|Q16643|DREB_HUMAN Drebrin OS=Homo sapiens (Human) OX=9606 GN=DBN1 PE=1 SV=4	1	2	2	2	1	1	1	2	1	1	1	1	2	1	1	1	1	2	1	9.2	9.2	9.2	71.428	649	649	0	65.877	4.3	4.3	4.3	9.2	4.3	30779000	874180	2125000	16331000	10889000	559970	1140000	32377	78704	604870
Q16651	Q16651	1	1	1	Prostasin;Prostasin light chain;Prostasin heavy chain	PRSS8	sp|Q16651|PRSS8_HUMAN Prostasin OS=Homo sapiens (Human) OX=9606 GN=PRSS8 PE=1 SV=1	1	1	1	1	1	0	0	0	0	1	0	0	0	0	1	0	0	0	0	4.1	4.1	4.1	36.431	343	343	0	6.5895	4.1	0	0	0	0	1959000	1959000	0	0	0	0	195900	195900	0	0
Q16658	Q16658	3	3	3	Fascin	FSCN1	sp|Q16658|FSCN1_HUMAN Fascin OS=Homo sapiens (Human) OX=9606 GN=FSCN1 PE=1 SV=3	1	3	3	3	0	0	0	3	0	0	0	0	3	0	0	0	0	3	0	6.3	6.3	6.3	54.529	493	493	0	46.791	0	0	0	6.3	0	5046800	0	0	0	5046800	0	180240	0	0	0
Q16698	Q16698	1	1	1	2,4-dienoyl-CoA reductase, mitochondrial	DECR1	sp|Q16698|DECR_HUMAN 2,4-dienoyl-CoA reductase, mitochondrial OS=Homo sapiens (Human) OX=9606 GN=DECR1 PE=1 SV=1	1	1	1	1	1	0	0	0	0	1	0	0	0	0	1	0	0	0	0	3.9	3.9	3.9	36.067	335	335	0	10.604	3.9	0	0	0	0	727040	727040	0	0	0	0	33047	33047	0	0
Q16762	Q16762	1	1	1	Thiosulfate sulfurtransferase	TST	sp|Q16762|THTR_HUMAN Thiosulfate sulfurtransferase OS=Homo sapiens (Human) OX=9606 GN=TST PE=1 SV=4	1	1	1	1	1	0	0	0	0	1	0	0	0	0	1	0	0	0	0	4	4	4	33.429	297	297	0.00491	5.9549	4	0	0	0	0	415390	415390	0	0	0	0	25962	25962	0	0
Q2TAY7	Q2TAY7	3	3	3	WD40 repeat-containing protein SMU1;WD40 repeat-containing protein SMU1, N-terminally processed	SMU1	sp|Q2TAY7|SMU1_HUMAN WD40 repeat-containing protein SMU1 OS=Homo sapiens (Human) OX=9606 GN=SMU1 PE=1 SV=2	1	3	3	3	0	0	0	3	0	0	0	0	3	0	0	0	0	3	0	14.4	14.4	14.4	57.543	513	513	0	36.666	0	0	0	14.4	0	4465900	0	0	0	4465900	0	171770	0	0	0
Q3MHD2	Q3MHD2	1	1	1	Protein LSM12 homolog	LSM12	sp|Q3MHD2|LSM12_HUMAN Protein LSM12 homolog OS=Homo sapiens (Human) OX=9606 GN=LSM12 PE=1 SV=2	1	1	1	1	0	0	0	1	0	0	0	0	1	0	0	0	0	1	0	12.3	12.3	12.3	21.701	195	195	0	7.0676	0	0	0	12.3	0	1181600	0	0	0	1181600	0	131290	0	0	0
Q4V328	Q4V328	10	10	10	GRIP1-associated protein 1	GRIPAP1	sp|Q4V328|GRAP1_HUMAN GRIP1-associated protein 1 OS=Homo sapiens (Human) OX=9606 GN=GRIPAP1 PE=1 SV=2	1	10	10	10	3	7	3	0	4	3	7	3	0	4	3	7	3	0	4	13.2	13.2	13.2	96.004	841	841	0	68.018	4	8.8	3.7	0	5.4	16956000	4280600	6937000	1463700	0	4274500	360760	91077	147600	31143
Q53RT3	Q53RT3	1	1	1	Retroviral-like aspartic protease 1	ASPRV1	sp|Q53RT3|APRV1_HUMAN Retroviral-like aspartic protease 1 OS=Homo sapiens (Human) OX=9606 GN=ASPRV1 PE=1 SV=1	1	1	1	1	1	0	0	0	0	1	0	0	0	0	1	0	0	0	0	3.8	3.8	3.8	36.991	343	343	0.004894	5.9535	3.8	0	0	0	0	883890	883890	0	0	0	0	80354	80354	0	0
Q5M775	Q5M775	7	7	7	Cytospin-B	SPECC1	sp|Q5M775|CYTSB_HUMAN Cytospin-B OS=Homo sapiens (Human) OX=9606 GN=SPECC1 PE=1 SV=1	1	7	7	7	3	5	5	1	3	3	5	5	1	3	3	5	5	1	3	9.3	9.3	9.3	118.58	1068	1068	0	45.849	3	6.1	6.6	1.5	2.9	18784000	3024000	5642400	5357900	1199700	3560400	307940	49574	92499	87834
Q5T749	Q5T749	25	25	25	Keratinocyte proline-rich protein	KPRP	sp|Q5T749|KPRP_HUMAN Keratinocyte proline-rich protein OS=Homo sapiens (Human) OX=9606 GN=KPRP PE=1 SV=1	1	25	25	25	25	0	0	0	0	25	0	0	0	0	25	0	0	0	0	54.7	54.7	54.7	64.135	579	579	0	323.31	54.7	0	0	0	0	279440000	279440000	0	0	0	0	11178000	11178000	0	0
Q5T750	Q5T750	3	3	3	Skin-specific protein 32	XP32	sp|Q5T750|XP32_HUMAN Skin-specific protein 32 OS=Homo sapiens (Human) OX=9606 GN=XP32 PE=1 SV=1	1	3	3	3	3	0	0	0	0	3	0	0	0	0	3	0	0	0	0	12.4	12.4	12.4	26.238	250	250	0	17.994	12.4	0	0	0	0	11203000	11203000	0	0	0	0	1018500	1018500	0	0
Q5T7P2;Q5T752;Q5TCM9;Q5T754;Q5T753;Q5T751	Q5T7P2;Q5T752;Q5TCM9;Q5T754;Q5T753;Q5T751	2;2;2;2;2;2	2;2;2;2;2;2	2;2;2;2;2;2	Late cornified envelope protein 1A;Late cornified envelope protein 1D;Late cornified envelope protein 5A;Late cornified envelope protein 1F;Late cornified envelope protein 1E;Late cornified envelope protein 1C	LCE1A;LCE1D;LCE5A;LCE1F;LCE1E;LCE1C	sp|Q5T7P2|LCE1A_HUMAN Late cornified envelope protein 1A OS=Homo sapiens (Human) OX=9606 GN=LCE1A PE=1 SV=1;sp|Q5T752|LCE1D_HUMAN Late cornified envelope protein 1D OS=Homo sapiens (Human) OX=9606 GN=LCE1D PE=1 SV=1;sp|Q5TCM9|LCE5A_HUMAN Late cornified env	6	2	2	2	2	0	0	0	0	2	0	0	0	0	2	0	0	0	0	16.4	16.4	16.4	10.982	110	110;114;118;118;118;118	0	15.197	16.4	0	0	0	0	8530700	8530700	0	0	0	0	4265300	4265300	0	0
Q5VVQ6	Q5VVQ6	1	1	1	Ubiquitin thioesterase OTU1	YOD1	sp|Q5VVQ6|OTU1_HUMAN Ubiquitin thioesterase OTU1 OS=Homo sapiens (Human) OX=9606 GN=YOD1 PE=1 SV=1	1	1	1	1	1	0	0	0	0	1	0	0	0	0	1	0	0	0	0	4.3	4.3	4.3	38.322	348	348	0	7.0034	4.3	0	0	0	0	608790	608790	0	0	0	0	38049	38049	0	0
Q69YQ0	Q69YQ0	1	1	1	Cytospin-A	SPECC1L	sp|Q69YQ0|CYTSA_HUMAN Cytospin-A OS=Homo sapiens (Human) OX=9606 GN=SPECC1L PE=1 SV=2	1	1	1	1	0	0	0	1	0	0	0	0	1	0	0	0	0	1	0	1.5	1.5	1.5	124.6	1117	1117	0	7.3734	0	0	0	1.5	0	672810	0	0	0	672810	0	12460	0	0	0
Q6MZM0	Q6MZM0	12	12	12	Hephaestin-like protein 1	HEPHL1	sp|Q6MZM0|HPHL1_HUMAN Ferroxidase HEPHL1 OS=Homo sapiens (Human) OX=9606 GN=HEPHL1 PE=1 SV=2	1	12	12	12	12	0	0	0	0	12	0	0	0	0	12	0	0	0	0	14	14	14	131.6	1159	1159	0	84.129	14	0	0	0	0	25251000	25251000	0	0	0	0	467620	467620	0	0
Q6NUJ1	Q6NUJ1	1	1	1	Proactivator polypeptide-like 1;Saposin A-like;Saposin B-Val-like;Saposin B-like;Saposin C-like;Saposin D-like	PSAPL1	sp|Q6NUJ1|SAPL1_HUMAN Proactivator polypeptide-like 1 OS=Homo sapiens (Human) OX=9606 GN=PSAPL1 PE=2 SV=2	1	1	1	1	1	0	0	0	0	1	0	0	0	0	1	0	0	0	0	2.1	2.1	2.1	56.626	521	521	0	6.8341	2.1	0	0	0	0	1793800	1793800	0	0	0	0	61854	61854	0	0
Q6P1J9	Q6P1J9	1	1	1	Parafibromin	CDC73	sp|Q6P1J9|CDC73_HUMAN Parafibromin OS=Homo sapiens (Human) OX=9606 GN=CDC73 PE=1 SV=1	1	1	1	1	0	0	0	1	0	0	0	0	1	0	0	0	0	1	0	3.4	3.4	3.4	60.576	531	531	0	6.7879	0	0	0	3.4	0	789880	0	0	0	789880	0	23936	0	0	0
Q6P4A8	Q6P4A8	2	2	2	Phospholipase B-like 1;Phospholipase B-like 1 chain A;Phospholipase B-like 1 chain B;Phospholipase B-like 1 chain C	PLBD1	sp|Q6P4A8|PLBL1_HUMAN Phospholipase B-like 1 OS=Homo sapiens (Human) OX=9606 GN=PLBD1 PE=1 SV=2	1	2	2	2	2	0	0	0	0	2	0	0	0	0	2	0	0	0	0	4	4	4	63.254	553	553	0	11.156	4	0	0	0	0	1761900	1761900	0	0	0	0	70475	70475	0	0
Q6UWP8	Q6UWP8	4	4	4	Suprabasin	SBSN	sp|Q6UWP8|SBSN_HUMAN Suprabasin OS=Homo sapiens (Human) OX=9606 GN=SBSN PE=1 SV=2	1	4	4	4	3	2	0	0	2	3	2	0	0	2	3	2	0	0	2	13.9	13.9	13.9	60.54	590	590	0	24.121	10.8	8.5	0	0	5.4	8131100	3025400	3074700	0	0	2030900	254100	94544	96085	0
Q6ZNF0	Q6ZNF0	4	4	4	Iron/zinc purple acid phosphatase-like protein	PAPL	sp|Q6ZNF0|ACP7_HUMAN Acid phosphatase type 7 OS=Homo sapiens (Human) OX=9606 GN=ACP7 PE=2 SV=2	1	4	4	4	4	0	0	0	0	4	0	0	0	0	4	0	0	0	0	13.2	13.2	13.2	50.479	438	438	0	26.963	13.2	0	0	0	0	4407200	4407200	0	0	0	0	220360	220360	0	0
Q6ZSZ5	Q6ZSZ5	2	2	2	Rho guanine nucleotide exchange factor 18	ARHGEF18	sp|Q6ZSZ5|ARHGI_HUMAN Rho guanine nucleotide exchange factor 18 OS=Homo sapiens (Human) OX=9606 GN=ARHGEF18 PE=1 SV=4	1	2	2	2	0	1	1	0	2	0	1	1	0	2	0	1	1	0	2	1.5	1.5	1.5	151.64	1361	1361	0	12.863	0	0.8	0.8	0	1.5	2392900	0	937240	492050	0	963580	39881	0	15621	8200.9
Q6ZVF9	Q6ZVF9	4	4	4	G protein-regulated inducer of neurite outgrowth 3	GPRIN3	sp|Q6ZVF9|GRIN3_HUMAN G protein-regulated inducer of neurite outgrowth 3 OS=Homo sapiens (Human) OX=9606 GN=GPRIN3 PE=2 SV=2	1	4	4	4	4	0	0	0	0	4	0	0	0	0	4	0	0	0	0	7.9	7.9	7.9	82.438	776	776	0	23.064	7.9	0	0	0	0	3218300	3218300	0	0	0	0	89398	89398	0	0
Q6ZVX7	Q6ZVX7	5	5	5	F-box only protein 50	NCCRP1	sp|Q6ZVX7|FBX50_HUMAN F-box only protein 50 OS=Homo sapiens (Human) OX=9606 GN=NCCRP1 PE=1 SV=1	1	5	5	5	4	0	0	0	1	4	0	0	0	1	4	0	0	0	1	26.2	26.2	26.2	30.847	275	275	0	94.463	22.2	0	0	0	4	22635000	22635000	0	0	0	0	1886200	1886200	0	0
Q70EL1	Q70EL1	1	1	1	Inactive ubiquitin carboxyl-terminal hydrolase 54	USP54	sp|Q70EL1|UBP54_HUMAN Inactive ubiquitin carboxyl-terminal hydrolase 54 OS=Homo sapiens (Human) OX=9606 GN=USP54 PE=1 SV=4	1	1	1	1	0	1	0	0	0	0	1	0	0	0	0	1	0	0	0	0.9	0.9	0.9	187.39	1684	1684	1	-2	0	0.9	0	0	0	3944200	0	3944200	0	0	0	45863	0	45863	0
Q71U36;P0DPH8;P0DPH7;Q6PEY2	Q71U36;P0DPH8;P0DPH7;Q6PEY2	21;16;16;14	3;3;3;3	1;1;1;1	Tubulin alpha-1A chain;Tubulin alpha-3E chain	TUBA1A;TUBA3E	sp|Q71U36|TBA1A_HUMAN Tubulin alpha-1A chain OS=Homo sapiens (Human) OX=9606 GN=TUBA1A PE=1 SV=1;sp|P0DPH8|TBA3D_HUMAN Tubulin alpha-3D chain OS=Homo sapiens (Human) OX=9606 GN=TUBA3D PE=1 SV=1;sp|P0DPH7|TBA3C_HUMAN Tubulin alpha-3C chain OS=Homo sapiens (	4	21	3	1	14	8	10	16	10	1	1	1	3	1	0	0	0	1	0	56.8	6.2	3.1	50.135	451	451;450;450;450	0	18.368	45.7	24.2	30.2	45.2	26.8	11183000	4796400	1278800	1609300	2525000	973740	532540	228400	60896	76633
Q7KZF4	Q7KZF4	1	1	1	Staphylococcal nuclease domain-containing protein 1	SND1	sp|Q7KZF4|SND1_HUMAN Staphylococcal nuclease domain-containing protein 1 OS=Homo sapiens (Human) OX=9606 GN=SND1 PE=1 SV=1	1	1	1	1	0	0	1	1	0	0	0	1	1	0	0	0	1	1	0	3.4	3.4	3.4	102	910	910	0	53.124	0	0	3.4	3.4	0	9554700	0	0	1143800	8411000	0	180280	0	0	21581
Q7L5L3	Q7L5L3	1	1	1	Glycerophosphodiester phosphodiesterase domain-containing protein 3	GDPD3	sp|Q7L5L3|GDPD3_HUMAN Lysophospholipase D GDPD3 OS=Homo sapiens (Human) OX=9606 GN=GDPD3 PE=1 SV=3	1	1	1	1	1	0	0	0	0	1	0	0	0	0	1	0	0	0	0	3.8	3.8	3.8	36.596	318	318	0	6.5617	3.8	0	0	0	0	604140	604140	0	0	0	0	37759	37759	0	0
Q7Z406	Q7Z406	23	20	20	Myosin-14	MYH14	sp|Q7Z406|MYH14_HUMAN Myosin-14 OS=Homo sapiens (Human) OX=9606 GN=MYH14 PE=1 SV=2	1	23	20	20	21	0	0	3	0	18	0	0	2	0	18	0	0	2	0	13.8	12.7	12.7	227.87	1995	1995	0	199.28	12.7	0	0	1.6	0	54895000	53239000	0	0	1655200	0	532960	516890	0	0
Q86UK0	Q86UK0	1	1	1	ATP-binding cassette sub-family A member 12	ABCA12	sp|Q86UK0|ABCAC_HUMAN ATP-binding cassette sub-family A member 12 OS=Homo sapiens (Human) OX=9606 GN=ABCA12 PE=1 SV=3	1	1	1	1	1	0	0	0	0	1	0	0	0	0	1	0	0	0	0	0.6	0.6	0.6	293.23	2595	2595	0.0063291	5.7647	0.6	0	0	0	0	675380	675380	0	0	0	0	6196.2	6196.2	0	0
Q86UP2	Q86UP2	1	1	1	Kinectin	KTN1	sp|Q86UP2|KTN1_HUMAN Kinectin OS=Homo sapiens (Human) OX=9606 GN=KTN1 PE=1 SV=1	1	1	1	1	0	0	0	1	0	0	0	0	1	0	0	0	0	1	0	1.8	1.8	1.8	156.27	1357	1357	0	7.454	0	0	0	1.8	0	4161000	0	0	0	4161000	0	50132	0	0	0
Q86V81	Q86V81	1	1	1	THO complex subunit 4	ALYREF	sp|Q86V81|THOC4_HUMAN THO complex subunit 4 OS=Homo sapiens (Human) OX=9606 GN=ALYREF PE=1 SV=3	1	1	1	1	0	0	0	1	0	0	0	0	1	0	0	0	0	1	0	10.5	10.5	10.5	26.888	257	257	0	36.72	0	0	0	10.5	0	8344400	0	0	0	8344400	0	641880	0	0	0
Q86WD7	Q86WD7	2	2	2	Serpin A9	SERPINA9	sp|Q86WD7|SPA9_HUMAN Serpin A9 OS=Homo sapiens (Human) OX=9606 GN=SERPINA9 PE=1 SV=3	1	2	2	2	2	0	0	0	0	2	0	0	0	0	2	0	0	0	0	7	7	7	46.556	417	417	0	13.352	7	0	0	0	0	7150900	7150900	0	0	0	0	357540	357540	0	0
Q86WN1	Q86WN1	3	3	3	F-BAR and double SH3 domains protein 1	FCHSD1	sp|Q86WN1|FCSD1_HUMAN F-BAR and double SH3 domains protein 1 OS=Homo sapiens (Human) OX=9606 GN=FCHSD1 PE=1 SV=1	1	3	3	3	3	0	0	0	0	3	0	0	0	0	3	0	0	0	0	5.7	5.7	5.7	76.941	690	690	0	19.429	5.7	0	0	0	0	2079200	2079200	0	0	0	0	69306	69306	0	0
Q86XK2	Q86XK2	16	16	16	F-box only protein 11	FBXO11	sp|Q86XK2|FBX11_HUMAN F-box only protein 11 OS=Homo sapiens (Human) OX=9606 GN=FBXO11 PE=1 SV=3	1	16	16	16	9	12	13	0	11	9	12	13	0	11	9	12	13	0	11	21.6	21.6	21.6	103.58	927	927	0	142.08	11.8	17.4	19	0	14.5	92429000	16773000	27875000	25016000	0	22764000	2310700	419310	696890	625410
Q8IUX7	Q8IUX7	1	1	1	Adipocyte enhancer-binding protein 1	AEBP1	sp|Q8IUX7|AEBP1_HUMAN Adipocyte enhancer-binding protein 1 OS=Homo sapiens (Human) OX=9606 GN=AEBP1 PE=1 SV=1	1	1	1	1	1	0	0	0	0	1	0	0	0	0	1	0	0	0	0	1.3	1.3	1.3	130.93	1158	1158	0.0033445	6.0797	1.3	0	0	0	0	3524700	3524700	0	0	0	0	76624	76624	0	0
Q8IV04	Q8IV04	1	1	1	Carabin	TBC1D10C	sp|Q8IV04|TB10C_HUMAN Carabin OS=Homo sapiens (Human) OX=9606 GN=TBC1D10C PE=1 SV=1	1	1	1	1	1	0	0	0	0	1	0	0	0	0	1	0	0	0	0	2	2	2	49.712	446	446	0.0063391	5.7663	2	0	0	0	0	26719000	26719000	0	0	0	0	1272300	1272300	0	0
Q8IV08	Q8IV08	1	1	1	Phospholipase D3	PLD3	sp|Q8IV08|PLD3_HUMAN 5-3 exonuclease PLD3 OS=Homo sapiens (Human) OX=9606 GN=PLD3 PE=1 SV=1	1	1	1	1	1	0	0	0	0	1	0	0	0	0	1	0	0	0	0	2	2	2	54.705	490	490	0.0034014	6.1723	2	0	0	0	0	1026300	1026300	0	0	0	0	57018	57018	0	0
Q8IW75	Q8IW75	1	1	1	Serpin A12	SERPINA12	sp|Q8IW75|SPA12_HUMAN Serpin A12 OS=Homo sapiens (Human) OX=9606 GN=SERPINA12 PE=1 SV=1	1	1	1	1	0	1	0	0	0	0	1	0	0	0	0	1	0	0	0	2.4	2.4	2.4	47.174	414	414	0.0063796	5.8152	0	2.4	0	0	0	681840	0	681840	0	0	0	27274	0	27274	0
Q8IYB1	Q8IYB1	1	1	1	Protein MB21D2	MB21D2	sp|Q8IYB1|M21D2_HUMAN Protein MB21D2 OS=Homo sapiens (Human) OX=9606 GN=MB21D2 PE=1 SV=3	1	1	1	1	1	0	1	0	1	1	0	1	0	1	1	0	1	0	1	3.7	3.7	3.7	55.8	491	491	0	10.154	3.7	0	3.7	0	3.7	2474800	1176400	0	725370	0	573000	85338	40566	0	25013
Q8IYB3	Q8IYB3	3	3	3	Serine/arginine repetitive matrix protein 1	SRRM1	sp|Q8IYB3|SRRM1_HUMAN Serine/arginine repetitive matrix protein 1 OS=Homo sapiens (Human) OX=9606 GN=SRRM1 PE=1 SV=2	1	3	3	3	0	1	2	1	2	0	1	2	1	2	0	1	2	1	2	4.1	4.1	4.1	102.33	904	904	0	22.622	0	2.8	2.9	2.8	4	7449500	0	1158700	2203100	693040	3394600	181690	0	28262	53733
Q8IZS7	Q8IZS7	1	1	1	C-type lectin-like domain family 1	CLECL1	sp|Q8IZS7|CLCL1_HUMAN C-type lectin-like domain family 1 OS=Homo sapiens (Human) OX=9606 GN=CLECL1 PE=2 SV=1	1	1	1	1	1	0	0	0	0	1	0	0	0	0	1	0	0	0	0	8.4	8.4	8.4	19.115	167	167	0.0033784	6.136	8.4	0	0	0	0	4076900	4076900	0	0	0	0	452990	452990	0	0
Q8N163	Q8N163	2	2	2	Cell cycle and apoptosis regulator protein 2	CCAR2	sp|Q8N163|CCAR2_HUMAN Cell cycle and apoptosis regulator protein 2 OS=Homo sapiens (Human) OX=9606 GN=CCAR2 PE=1 SV=2	1	2	2	2	0	2	1	0	0	0	2	1	0	0	0	2	1	0	0	2.7	2.7	2.7	102.9	923	923	0	12.27	0	2.7	1.6	0	0	832740	0	404220	428520	0	0	16655	0	8084.5	8570.3
Q8NBS9	Q8NBS9	1	1	1	Thioredoxin domain-containing protein 5	TXNDC5	sp|Q8NBS9|TXND5_HUMAN Thioredoxin domain-containing protein 5 OS=Homo sapiens (Human) OX=9606 GN=TXNDC5 PE=1 SV=2	1	1	1	1	1	0	0	0	0	1	0	0	0	0	1	0	0	0	0	3.7	3.7	3.7	47.628	432	432	0	7.4268	3.7	0	0	0	0	1022900	1022900	0	0	0	0	44476	44476	0	0
Q8ND56	Q8ND56	1	1	1	Protein LSM14 homolog A	LSM14A	sp|Q8ND56|LS14A_HUMAN Protein LSM14 homolog A OS=Homo sapiens (Human) OX=9606 GN=LSM14A PE=1 SV=3	1	1	1	1	0	0	0	1	0	0	0	0	1	0	0	0	0	1	0	5	5	5	50.529	463	463	0	8.7434	0	0	0	5	0	865580	0	0	0	865580	0	43279	0	0	0
Q8NEL0	Q8NEL0	1	1	1	Coiled-coil domain-containing protein 54	CCDC54	sp|Q8NEL0|CCD54_HUMAN Coiled-coil domain-containing protein 54 OS=Homo sapiens (Human) OX=9606 GN=CCDC54 PE=1 SV=2	1	1	1	1	0	1	0	1	0	0	1	0	1	0	0	1	0	1	0	5.2	5.2	5.2	37.885	328	328	0	6.5247	0	5.2	0	5.2	0	16274000	0	16274000	0	0	0	813690	0	813690	0
Q8NEX9	Q8NEX9	4	4	4	Short-chain dehydrogenase/reductase family 9C member 7	SDR9C7	sp|Q8NEX9|DR9C7_HUMAN Short-chain dehydrogenase/reductase family 9C member 7 OS=Homo sapiens (Human) OX=9606 GN=SDR9C7 PE=1 SV=1	1	4	4	4	4	0	0	0	0	4	0	0	0	0	4	0	0	0	0	14.7	14.7	14.7	35.262	313	313	0	27.576	14.7	0	0	0	0	5263300	5263300	0	0	0	0	277020	277020	0	0
Q8TA86	Q8TA86	1	1	1	Retinitis pigmentosa 9 protein	RP9	sp|Q8TA86|RP9_HUMAN Retinitis pigmentosa 9 protein OS=Homo sapiens (Human) OX=9606 GN=RP9 PE=1 SV=2	1	1	1	1	0	1	0	0	0	0	1	0	0	0	0	1	0	0	0	6.8	6.8	6.8	26.106	221	221	0.0049587	6.0123	0	6.8	0	0	0	3601500	0	3601500	0	0	0	277040	0	277040	0
Q8TDN6	Q8TDN6	1	1	1	Ribosome biogenesis protein BRX1 homolog	BRIX1	sp|Q8TDN6|BRX1_HUMAN Ribosome biogenesis protein BRX1 homolog OS=Homo sapiens (Human) OX=9606 GN=BRIX1 PE=1 SV=2	1	1	1	1	0	0	0	1	0	0	0	0	1	0	0	0	0	1	0	4.8	4.8	4.8	41.401	353	353	0	7.1428	0	0	0	4.8	0	695830	0	0	0	695830	0	34792	0	0	0
Q8WVV4	Q8WVV4	23	23	23	Protein POF1B	POF1B	sp|Q8WVV4|POF1B_HUMAN Protein POF1B OS=Homo sapiens (Human) OX=9606 GN=POF1B PE=1 SV=3	1	23	23	23	23	1	0	0	2	23	1	0	0	2	23	1	0	0	2	46	46	46	68.064	589	589	0	259.5	46	1.7	0	0	3.6	135960000	133840000	362370	0	0	1760000	5035700	4957100	13421	0
Q8WWY3	Q8WWY3	2	2	2	U4/U6 small nuclear ribonucleoprotein Prp31	PRPF31	sp|Q8WWY3|PRP31_HUMAN U4/U6 small nuclear ribonucleoprotein Prp31 OS=Homo sapiens (Human) OX=9606 GN=PRPF31 PE=1 SV=2	1	2	2	2	0	0	0	2	0	0	0	0	2	0	0	0	0	2	0	9	9	9	55.455	499	499	0	24.608	0	0	0	9	0	3438600	0	0	0	3438600	0	163740	0	0	0
Q8WZ74	Q8WZ74	1	1	1	Cortactin-binding protein 2	CTTNBP2	sp|Q8WZ74|CTTB2_HUMAN Cortactin-binding protein 2 OS=Homo sapiens (Human) OX=9606 GN=CTTNBP2 PE=1 SV=1	1	1	1	1	1	1	1	1	1	1	1	1	1	1	1	1	1	1	1	0.8	0.8	0.8	181.05	1663	1663	0.004886	5.9435	0.8	0.8	0.8	0.8	0.8	233390000	55847000	66909000	60603000	20127000	29907000	2593200	620520	743430	673370
Q92522	Q92522	7	7	7	Histone H1x	H1FX	sp|Q92522|H1X_HUMAN Histone H1.10 OS=Homo sapiens (Human) OX=9606 GN=H1-10 PE=1 SV=1	1	7	7	7	3	7	6	0	2	3	7	6	0	2	3	7	6	0	2	36.6	36.6	36.6	22.487	213	213	0	63.992	15.5	36.6	29.6	0	10.8	57337000	3985900	38949000	12328000	0	2074100	5212400	362350	3540900	1120700
Q92747	Q92747	1	1	1	Actin-related protein 2/3 complex subunit 1A	ARPC1A	sp|Q92747|ARC1A_HUMAN Actin-related protein 2/3 complex subunit 1A OS=Homo sapiens (Human) OX=9606 GN=ARPC1A PE=1 SV=2	1	1	1	1	1	0	0	0	0	1	0	0	0	0	1	0	0	0	0	3.2	3.2	3.2	41.569	370	370	0.0049917	6.0501	3.2	0	0	0	0	518980	518980	0	0	0	0	24713	24713	0	0
Q92874	Q92874	1	1	1	Deoxyribonuclease-1-like 2	DNASE1L2	sp|Q92874|DNSL2_HUMAN Deoxyribonuclease-1-like 2 OS=Homo sapiens (Human) OX=9606 GN=DNASE1L2 PE=1 SV=1	1	1	1	1	1	0	0	0	0	1	0	0	0	0	1	0	0	0	0	4.3	4.3	4.3	32.853	299	299	0	8.7283	4.3	0	0	0	0	1249600	1249600	0	0	0	0	104130	104130	0	0
Q92876	Q92876	3	3	3	Kallikrein-6	KLK6	sp|Q92876|KLK6_HUMAN Kallikrein-6 OS=Homo sapiens (Human) OX=9606 GN=KLK6 PE=1 SV=1	1	3	3	3	3	0	0	0	0	3	0	0	0	0	3	0	0	0	0	16.8	16.8	16.8	26.855	244	244	0	20.304	16.8	0	0	0	0	5791900	5791900	0	0	0	0	445530	445530	0	0
Q92878	Q92878	28	28	28	DNA repair protein RAD50	RAD50	sp|Q92878|RAD50_HUMAN DNA repair protein RAD50 OS=Homo sapiens (Human) OX=9606 GN=RAD50 PE=1 SV=1	1	28	28	28	9	19	21	0	10	9	19	21	0	10	9	19	21	0	10	23.1	23.1	23.1	153.89	1312	1312	0	201.06	7.9	17.5	15.4	0	7.7	115350000	18125000	39698000	37717000	0	19806000	1580100	248290	543810	516670
Q92945	Q92945	1	1	1	Far upstream element-binding protein 2	KHSRP	sp|Q92945|FUBP2_HUMAN Far upstream element-binding protein 2 OS=Homo sapiens (Human) OX=9606 GN=KHSRP PE=1 SV=4	1	1	1	1	0	0	0	1	0	0	0	0	1	0	0	0	0	1	0	2	2	2	73.114	711	711	0	16.661	0	0	0	2	0	1310100	0	0	0	1310100	0	37431	0	0	0
Q92974	Q92974	25	25	25	Rho guanine nucleotide exchange factor 2	ARHGEF2	sp|Q92974|ARHG2_HUMAN Rho guanine nucleotide exchange factor 2 OS=Homo sapiens (Human) OX=9606 GN=ARHGEF2 PE=1 SV=4	1	25	25	25	10	22	18	0	9	10	22	18	0	9	10	22	18	0	9	29.7	29.7	29.7	111.54	986	986	0	227.17	13.8	26.8	21.6	0	12	177490000	31460000	83591000	43415000	0	19018000	3227000	572010	1519800	789370
Q96CW1	Q96CW1	1	1	1	AP-2 complex subunit mu	AP2M1	sp|Q96CW1|AP2M1_HUMAN AP-2 complex subunit mu OS=Homo sapiens (Human) OX=9606 GN=AP2M1 PE=1 SV=2	1	1	1	1	0	0	0	1	0	0	0	0	1	0	0	0	0	1	0	3.9	3.9	3.9	49.654	435	435	0	13.208	0	0	0	3.9	0	1370500	0	0	0	1370500	0	52711	0	0	0
Q96EP5	Q96EP5	2	2	2	DAZ-associated protein 1	DAZAP1	sp|Q96EP5|DAZP1_HUMAN DAZ-associated protein 1 OS=Homo sapiens (Human) OX=9606 GN=DAZAP1 PE=1 SV=1	1	2	2	2	0	0	1	2	0	0	0	1	2	0	0	0	1	2	0	10.3	10.3	10.3	43.383	407	407	0	36.278	0	0	6.6	10.3	0	10708000	0	0	1435600	9272000	0	1070800	0	0	143560
Q96F44	Q96F44	1	1	1	E3 ubiquitin-protein ligase TRIM11	TRIM11	sp|Q96F44|TRI11_HUMAN E3 ubiquitin-protein ligase TRIM11 OS=Homo sapiens (Human) OX=9606 GN=TRIM11 PE=1 SV=2	1	1	1	1	1	0	0	0	0	1	0	0	0	0	1	0	0	0	0	2.1	2.1	2.1	52.774	468	468	1	-2	2.1	0	0	0	0	0	0	0	0	0	0	0	0	0	0
Q96FQ6	Q96FQ6	1	1	1	Protein S100-A16	S100A16	sp|Q96FQ6|S10AG_HUMAN Protein S100-A16 OS=Homo sapiens (Human) OX=9606 GN=S100A16 PE=1 SV=1	1	1	1	1	1	0	0	0	1	1	0	0	0	1	1	0	0	0	1	11.7	11.7	11.7	11.801	103	103	0	7.5974	11.7	0	0	0	11.7	5733900	5008000	0	0	0	725890	955650	834670	0	0
Q96FV9	Q96FV9	1	1	1	THO complex subunit 1	THOC1	sp|Q96FV9|THOC1_HUMAN THO complex subunit 1 OS=Homo sapiens (Human) OX=9606 GN=THOC1 PE=1 SV=1	1	1	1	1	0	0	0	1	0	0	0	0	1	0	0	0	0	1	0	4.4	4.4	4.4	75.665	657	657	0	34.957	0	0	0	4.4	0	1807800	0	0	0	1807800	0	50218	0	0	0
Q96HA8	Q96HA8	1	1	1	Protein N-terminal glutamine amidohydrolase	WDYHV1	sp|Q96HA8|NTAQ1_HUMAN Protein N-terminal glutamine amidohydrolase OS=Homo sapiens (Human) OX=9606 GN=NTAQ1 PE=1 SV=2	1	1	1	1	1	1	0	0	1	1	1	0	0	1	1	1	0	0	1	4.9	4.9	4.9	23.679	205	205	0	6.4141	4.9	4.9	0	0	4.9	6702000	2595900	2303000	0	0	1803100	837750	324480	287880	0
Q96HE7;Q86YB8	Q96HE7	4;1	4;1	4;1	ERO1-like protein alpha	ERO1L	sp|Q96HE7|ERO1A_HUMAN ERO1-like protein alpha OS=Homo sapiens (Human) OX=9606 GN=ERO1A PE=1 SV=2	2	4	4	4	4	0	0	0	0	4	0	0	0	0	4	0	0	0	0	11.5	11.5	11.5	54.392	468	468;467	0	43.706	11.5	0	0	0	0	4893000	4893000	0	0	0	0	195720	195720	0	0
Q96KP4	Q96KP4	1	1	1	Cytosolic non-specific dipeptidase	CNDP2	sp|Q96KP4|CNDP2_HUMAN Cytosolic non-specific dipeptidase OS=Homo sapiens (Human) OX=9606 GN=CNDP2 PE=1 SV=2	1	1	1	1	1	0	0	0	0	1	0	0	0	0	1	0	0	0	0	4.4	4.4	4.4	52.878	475	475	0	8.2087	4.4	0	0	0	0	1383300	1383300	0	0	0	0	51235	51235	0	0
Q96LJ7	Q96LJ7	1	1	1	Dehydrogenase/reductase SDR family member 1	DHRS1	sp|Q96LJ7|DHRS1_HUMAN Dehydrogenase/reductase SDR family member 1 OS=Homo sapiens (Human) OX=9606 GN=DHRS1 PE=1 SV=1	1	1	1	1	1	0	0	0	0	1	0	0	0	0	1	0	0	0	0	8.6	8.6	8.6	33.909	313	313	0	9.5603	8.6	0	0	0	0	838620	838620	0	0	0	0	52414	52414	0	0
Q96NR8	Q96NR8	1	1	1	Retinol dehydrogenase 12	RDH12	sp|Q96NR8|RDH12_HUMAN Retinol dehydrogenase 12 OS=Homo sapiens (Human) OX=9606 GN=RDH12 PE=1 SV=3	1	1	1	1	1	0	0	0	0	1	0	0	0	0	1	0	0	0	0	3.5	3.5	3.5	35.093	316	316	0	7.0407	3.5	0	0	0	0	1055600	1055600	0	0	0	0	55560	55560	0	0
Q96P47	Q96P47	20	20	17	Arf-GAP with GTPase, ANK repeat and PH domain-containing protein 3	AGAP3	sp|Q96P47|AGAP3_HUMAN Arf-GAP with GTPase, ANK repeat and PH domain-containing protein 3 OS=Homo sapiens (Human) OX=9606 GN=AGAP3 PE=1 SV=2	1	20	20	17	16	13	14	0	15	16	13	14	0	15	13	11	12	0	14	23.8	23.8	20.1	95.043	875	875	0	323.31	21.7	17	19.9	0	19	557100000	186790000	87856000	127780000	0	154660000	17409000	5837300	2745500	3993200
Q96P63	Q96P63	2	2	2	Serpin B12	SERPINB12	sp|Q96P63|SPB12_HUMAN Serpin B12 OS=Homo sapiens (Human) OX=9606 GN=SERPINB12 PE=1 SV=1	1	2	2	2	1	0	0	0	1	1	0	0	0	1	1	0	0	0	1	4.7	4.7	4.7	46.276	405	405	0	11.581	2.5	0	0	0	2.2	552640	552640	0	0	0	0	27632	27632	0	0
Q96PI1	Q96PI1	2	2	2	Small proline-rich protein 4	SPRR4	sp|Q96PI1|SPRR4_HUMAN Small proline-rich protein 4 OS=Homo sapiens (Human) OX=9606 GN=SPRR4 PE=2 SV=1	1	2	2	2	2	0	0	0	0	2	0	0	0	0	2	0	0	0	0	22.8	22.8	22.8	8.7931	79	79	0	11.725	22.8	0	0	0	0	48230000	48230000	0	0	0	0	6028800	6028800	0	0
Q96PK6	Q96PK6	2	2	2	RNA-binding protein 14	RBM14	sp|Q96PK6|RBM14_HUMAN RNA-binding protein 14 OS=Homo sapiens (Human) OX=9606 GN=RBM14 PE=1 SV=2	1	2	2	2	0	0	1	1	0	0	0	1	1	0	0	0	1	1	0	6.9	6.9	6.9	69.491	669	669	0	18.86	0	0	1.3	5.5	0	1587400	0	0	469270	1118100	0	69015	0	0	20403
Q96QA5	Q96QA5	11	11	11	Gasdermin-A	GSDMA	sp|Q96QA5|GSDMA_HUMAN Gasdermin-A OS=Homo sapiens (Human) OX=9606 GN=GSDMA PE=1 SV=4	1	11	11	11	11	0	0	0	2	11	0	0	0	2	11	0	0	0	2	29.2	29.2	29.2	49.364	445	445	0	101.76	29.2	0	0	0	4.9	81963000	80418000	0	0	0	1545200	3415100	3350800	0	0
Q96RE7	Q96RE7	1	1	1	Nucleus accumbens-associated protein 1	NACC1	sp|Q96RE7|NACC1_HUMAN Nucleus accumbens-associated protein 1 OS=Homo sapiens (Human) OX=9606 GN=NACC1 PE=1 SV=1	1	1	1	1	0	0	0	1	0	0	0	0	1	0	0	0	0	1	0	4.4	4.4	4.4	57.258	527	527	0	6.4326	0	0	0	4.4	0	588320	0	0	0	588320	0	24513	0	0	0
Q96RM1	Q96RM1	3	1	1	Small proline-rich protein 2F	SPRR2F	sp|Q96RM1|SPR2F_HUMAN Small proline-rich protein 2F OS=Homo sapiens (Human) OX=9606 GN=SPRR2F PE=3 SV=1	1	3	1	1	3	0	0	0	0	1	0	0	0	0	1	0	0	0	0	48.6	18.1	18.1	7.8052	72	72	0	7.5575	48.6	0	0	0	0	10678000	10678000	0	0	0	0	1779700	1779700	0	0
Q99623	Q99623	1	1	1	Prohibitin-2	PHB2	sp|Q99623|PHB2_HUMAN Prohibitin-2 OS=Homo sapiens (Human) OX=9606 GN=PHB2 PE=1 SV=2	1	1	1	1	0	0	1	0	0	0	0	1	0	0	0	0	1	0	0	6.7	6.7	6.7	33.296	299	299	0	7.6523	0	0	6.7	0	0	686700	0	0	686700	0	0	31214	0	0	31214
Q99714	Q99714	1	1	1	3-hydroxyacyl-CoA dehydrogenase type-2	HSD17B10	sp|Q99714|HCD2_HUMAN 3-hydroxyacyl-CoA dehydrogenase type-2 OS=Homo sapiens (Human) OX=9606 GN=HSD17B10 PE=1 SV=3	1	1	1	1	0	0	0	1	0	0	0	0	1	0	0	0	0	1	0	9.6	9.6	9.6	26.923	261	261	0	8.5282	0	0	0	9.6	0	1472900	0	0	0	1472900	0	105210	0	0	0
Q99733	Q99733	1	1	1	Nucleosome assembly protein 1-like 4	NAP1L4	sp|Q99733|NP1L4_HUMAN Nucleosome assembly protein 1-like 4 OS=Homo sapiens (Human) OX=9606 GN=NAP1L4 PE=1 SV=1	1	1	1	1	0	0	0	1	0	0	0	0	1	0	0	0	0	1	0	7.2	7.2	7.2	42.823	375	375	0	18.95	0	0	0	7.2	0	836530	0	0	0	836530	0	52283	0	0	0
Q99832	Q99832	1	1	1	T-complex protein 1 subunit eta	CCT7	sp|Q99832|TCPH_HUMAN T-complex protein 1 subunit eta OS=Homo sapiens (Human) OX=9606 GN=CCT7 PE=1 SV=2	1	1	1	1	0	0	0	1	0	0	0	0	1	0	0	0	0	1	0	3.7	3.7	3.7	59.366	543	543	0	8.0679	0	0	0	3.7	0	2208400	0	0	0	2208400	0	71237	0	0	0
Q9BPW9	Q9BPW9	2	2	2	Dehydrogenase/reductase SDR family member 9	DHRS9	sp|Q9BPW9|DHRS9_HUMAN Dehydrogenase/reductase SDR family member 9 OS=Homo sapiens (Human) OX=9606 GN=DHRS9 PE=1 SV=1	1	2	2	2	2	0	0	0	0	2	0	0	0	0	2	0	0	0	0	7.5	7.5	7.5	35.227	319	319	0	10.688	7.5	0	0	0	0	3842500	3842500	0	0	0	0	213470	213470	0	0
Q9BSC4	Q9BSC4	1	1	1	Nucleolar protein 10	NOL10	sp|Q9BSC4|NOL10_HUMAN Nucleolar protein 10 OS=Homo sapiens (Human) OX=9606 GN=NOL10 PE=1 SV=1	1	1	1	1	0	1	0	0	0	0	1	0	0	0	0	1	0	0	0	1.5	1.5	1.5	80.301	688	688	0.0062893	5.737	0	1.5	0	0	0	656010	0	656010	0	0	0	19295	0	19295	0
Q9BTV4	Q9BTV4	1	1	1	Transmembrane protein 43	TMEM43	sp|Q9BTV4|TMM43_HUMAN Transmembrane protein 43 OS=Homo sapiens (Human) OX=9606 GN=TMEM43 PE=1 SV=1	1	1	1	1	1	0	0	0	0	1	0	0	0	0	1	0	0	0	0	3.8	3.8	3.8	44.875	400	400	0	6.4621	3.8	0	0	0	0	747980	747980	0	0	0	0	32521	32521	0	0
Q9BU76	Q9BU76	3	3	3	Multiple myeloma tumor-associated protein 2	MMTAG2	sp|Q9BU76|MMTA2_HUMAN Multiple myeloma tumor-associated protein 2 OS=Homo sapiens (Human) OX=9606 GN=MMTAG2 PE=1 SV=1	1	3	3	3	1	3	2	1	2	1	3	2	1	2	1	3	2	1	2	14.1	14.1	14.1	29.411	263	263	0	20.691	5.3	14.1	10.3	5.3	10.3	9131100	1181400	3560900	2165600	938030	1285100	608740	78762	237400	144370
Q9BUZ4	Q9BUZ4	1	1	1	TNF receptor-associated factor 4	TRAF4	sp|Q9BUZ4|TRAF4_HUMAN TNF receptor-associated factor 4 OS=Homo sapiens (Human) OX=9606 GN=TRAF4 PE=1 SV=1	1	1	1	1	1	0	0	0	1	1	0	0	0	1	1	0	0	0	1	3.4	3.4	3.4	53.542	470	470	0	7.6197	3.4	0	0	0	3.4	1191500	633220	0	0	0	558290	41087	21835	0	0
Q9BVA1	Q9BVA1	16	4	1	Tubulin beta-2B chain	TUBB2B	sp|Q9BVA1|TBB2B_HUMAN Tubulin beta-2B chain OS=Homo sapiens (Human) OX=9606 GN=TUBB2B PE=1 SV=1	1	16	4	1	14	10	9	10	7	2	2	2	3	2	0	1	1	1	1	44.9	14.2	2.7	49.953	445	445	0	36.87	36.2	25.8	23.1	29.2	19.8	19415000	5819800	2720100	3405700	4660100	2809300	970750	290990	136010	170280
Q9BVK6;Q7Z7H5	Q9BVK6	3;1	3;1	3;1	Transmembrane emp24 domain-containing protein 9	TMED9	sp|Q9BVK6|TMED9_HUMAN Transmembrane emp24 domain-containing protein 9 OS=Homo sapiens (Human) OX=9606 GN=TMED9 PE=1 SV=2	2	3	3	3	3	0	0	0	0	3	0	0	0	0	3	0	0	0	0	15.7	15.7	15.7	27.277	235	235;227	0	70.492	15.7	0	0	0	0	6746600	6746600	0	0	0	0	481900	481900	0	0
Q9BWV1	Q9BWV1	1	1	1	Brother of CDO	BOC	sp|Q9BWV1|BOC_HUMAN Brother of CDO OS=Homo sapiens (Human) OX=9606 GN=BOC PE=1 SV=1	1	1	1	1	1	0	0	0	0	1	0	0	0	0	1	0	0	0	0	0.6	0.6	0.6	121.06	1114	1114	1	-2	0.6	0	0	0	0	2316000	2316000	0	0	0	0	43698	43698	0	0
Q9BXP5	Q9BXP5	1	1	1	Serrate RNA effector molecule homolog	SRRT	sp|Q9BXP5|SRRT_HUMAN Serrate RNA effector molecule homolog OS=Homo sapiens (Human) OX=9606 GN=SRRT PE=1 SV=1	1	1	1	1	0	0	0	1	0	0	0	0	1	0	0	0	0	1	0	2.1	2.1	2.1	100.67	876	876	0	10.092	0	0	0	2.1	0	1447400	0	0	0	1447400	0	32896	0	0	0
Q9BYD5	Q9BYD5	1	1	1	Cornifelin	CNFN	sp|Q9BYD5|CNFN_HUMAN Cornifelin OS=Homo sapiens (Human) OX=9606 GN=CNFN PE=1 SV=2	1	1	1	1	1	0	0	0	0	1	0	0	0	0	1	0	0	0	0	19.6	19.6	19.6	12.376	112	112	0	13.884	19.6	0	0	0	0	5004600	5004600	0	0	0	0	2502300	2502300	0	0
Q9BZZ5	Q9BZZ5	1	1	1	Apoptosis inhibitor 5	API5	sp|Q9BZZ5|API5_HUMAN Apoptosis inhibitor 5 OS=Homo sapiens (Human) OX=9606 GN=API5 PE=1 SV=3	1	1	1	1	0	0	0	1	0	0	0	0	1	0	0	0	0	1	0	3.1	3.1	3.1	59.004	524	524	0	7.0249	0	0	0	3.1	0	776940	0	0	0	776940	0	31078	0	0	0
Q9H0A0	Q9H0A0	44	44	44	N-acetyltransferase 10	NAT10	sp|Q9H0A0|NAT10_HUMAN RNA cytidine acetyltransferase OS=Homo sapiens (Human) OX=9606 GN=NAT10 PE=1 SV=2	1	44	44	44	30	42	35	0	27	30	42	35	0	27	30	42	35	0	27	44.3	44.3	44.3	115.73	1025	1025	0	323.31	33.7	42.5	36.8	0	28.4	1414200000	309540000	525990000	335670000	0	242990000	26683000	5840400	9924300	6333300
Q9H0D6	Q9H0D6	1	1	1	5-3 exoribonuclease 2	XRN2	sp|Q9H0D6|XRN2_HUMAN 5-3 exoribonuclease 2 OS=Homo sapiens (Human) OX=9606 GN=XRN2 PE=1 SV=1	1	1	1	1	0	0	0	1	0	0	0	0	1	0	0	0	0	1	0	1.6	1.6	1.6	108.58	950	950	0	7.1496	0	0	0	1.6	0	444710	0	0	0	444710	0	9461.9	0	0	0
Q9H0H0	Q9H0H0	1	1	1	Integrator complex subunit 2	INTS2	sp|Q9H0H0|INT2_HUMAN Integrator complex subunit 2 OS=Homo sapiens (Human) OX=9606 GN=INTS2 PE=1 SV=2	1	1	1	1	0	0	0	1	0	0	0	0	1	0	0	0	0	1	0	1.6	1.6	1.6	134.32	1204	1204	0	7.7369	0	0	0	1.6	0	560560	0	0	0	560560	0	11211	0	0	0
Q9H0L4;P33240	Q9H0L4	13;4	13;4	13;4	Cleavage stimulation factor subunit 2 tau variant	CSTF2T	sp|Q9H0L4|CSTFT_HUMAN Cleavage stimulation factor subunit 2 tau variant OS=Homo sapiens (Human) OX=9606 GN=CSTF2T PE=1 SV=1	2	13	13	13	11	13	10	0	7	11	13	10	0	7	11	13	10	0	7	32.5	32.5	32.5	64.436	616	616;577	0	231.95	30.5	32.5	28.1	0	22.6	191980000	57033000	65498000	25640000	0	43812000	6856500	2036900	2339200	915710
Q9H1E1	Q9H1E1	7	7	7	Ribonuclease 7	RNASE7	sp|Q9H1E1|RNAS7_HUMAN Ribonuclease 7 OS=Homo sapiens (Human) OX=9606 GN=RNASE7 PE=1 SV=2	1	7	7	7	7	0	0	0	0	7	0	0	0	0	7	0	0	0	0	48.7	48.7	48.7	17.419	156	156	0	80.477	48.7	0	0	0	0	50440000	50440000	0	0	0	0	7205700	7205700	0	0
Q9H2C0	Q9H2C0	1	1	1	Gigaxonin	GAN	sp|Q9H2C0|GAN_HUMAN Gigaxonin OS=Homo sapiens (Human) OX=9606 GN=GAN PE=1 SV=1	1	1	1	1	1	1	0	0	0	1	1	0	0	0	1	1	0	0	0	2.3	2.3	2.3	67.638	597	597	0	6.4404	2.3	2.3	0	0	0	1294300	744110	550190	0	0	0	34061	19582	14479	0
Q9H461	Q9H461	1	1	1	Frizzled-8	FZD8	sp|Q9H461|FZD8_HUMAN Frizzled-8 OS=Homo sapiens (Human) OX=9606 GN=FZD8 PE=1 SV=1	1	1	1	1	0	1	0	0	0	0	1	0	0	0	0	1	0	0	0	2.4	2.4	2.4	73.299	694	694	0.0062402	5.7058	0	2.4	0	0	0	0	0	0	0	0	0	0	0	0	0
Q9HAB8	Q9HAB8	1	1	1	Phosphopantothenate--cysteine ligase	PPCS	sp|Q9HAB8|PPCS_HUMAN Phosphopantothenate--cysteine ligase OS=Homo sapiens (Human) OX=9606 GN=PPCS PE=1 SV=2	1	1	1	1	0	0	1	0	0	0	0	1	0	0	0	0	1	0	0	4.2	4.2	4.2	34.005	311	311	1	-2	0	0	4.2	0	0	16098000	0	0	16098000	0	0	894350	0	0	894350
Q9HCY8	Q9HCY8	4	4	4	Protein S100-A14	S100A14	sp|Q9HCY8|S10AE_HUMAN Protein S100-A14 OS=Homo sapiens (Human) OX=9606 GN=S100A14 PE=1 SV=1	1	4	4	4	4	0	0	0	1	4	0	0	0	1	4	0	0	0	1	54.8	54.8	54.8	11.662	104	104	0	61.956	54.8	0	0	0	14.4	8332900	7857500	0	0	0	475420	1190400	1122500	0	0
Q9HD45	Q9HD45	1	1	1	Transmembrane 9 superfamily member 3	TM9SF3	sp|Q9HD45|TM9S3_HUMAN Transmembrane 9 superfamily member 3 OS=Homo sapiens (Human) OX=9606 GN=TM9SF3 PE=1 SV=2	1	1	1	1	1	0	0	0	0	1	0	0	0	0	1	0	0	0	0	1.9	1.9	1.9	67.887	589	589	0.0064205	5.8794	1.9	0	0	0	0	1574400	1574400	0	0	0	0	82862	82862	0	0
Q9HD67	Q9HD67	1	1	1	Unconventional myosin-X	MYO10	sp|Q9HD67|MYO10_HUMAN Unconventional myosin-X OS=Homo sapiens (Human) OX=9606 GN=MYO10 PE=1 SV=3	1	1	1	1	0	0	0	1	0	0	0	0	1	0	0	0	0	1	0	0.6	0.6	0.6	237.34	2058	2058	0.0034602	6.312	0	0	0	0.6	0	12143000	0	0	0	12143000	0	122660	0	0	0
Q9NP55	Q9NP55	3	3	3	BPI fold-containing family A member 1	BPIFA1	sp|Q9NP55|BPIA1_HUMAN BPI fold-containing family A member 1 OS=Homo sapiens (Human) OX=9606 GN=BPIFA1 PE=1 SV=1	1	3	3	3	0	0	0	0	3	0	0	0	0	3	0	0	0	0	3	18.8	18.8	18.8	26.712	256	256	0	23.199	0	0	0	0	18.8	4771000	0	0	0	0	4771000	596380	0	0	0
Q9NP64	Q9NP64	2	2	2	Nucleolar protein of 40 kDa	ZCCHC17	sp|Q9NP64|NO40_HUMAN Nucleolar protein of 40 kDa OS=Homo sapiens (Human) OX=9606 GN=ZCCHC17 PE=1 SV=1	1	2	2	2	0	2	2	0	1	0	2	2	0	1	0	2	2	0	1	15.4	15.4	15.4	27.569	241	241	0	13.087	0	15.4	15.4	0	6.2	5655300	0	2808300	1907600	0	939400	565530	0	280830	190760
Q9NQC3	Q9NQC3	2	2	2	Reticulon-4	RTN4	sp|Q9NQC3|RTN4_HUMAN Reticulon-4 OS=Homo sapiens (Human) OX=9606 GN=RTN4 PE=1 SV=2	1	2	2	2	1	0	1	1	0	1	0	1	1	0	1	0	1	1	0	2.5	2.5	2.5	129.93	1192	1192	0	23.388	1.2	0	1.3	1.3	0	3661100	1917800	0	0	1743300	0	81358	42617	0	0
Q9NR30	Q9NR30	1	1	1	Nucleolar RNA helicase 2	DDX21	sp|Q9NR30|DDX21_HUMAN Nucleolar RNA helicase 2 OS=Homo sapiens (Human) OX=9606 GN=DDX21 PE=1 SV=5	1	1	1	1	0	0	0	1	0	0	0	0	1	0	0	0	0	1	0	2.8	2.8	2.8	87.343	783	783	0	9.2263	0	0	0	2.8	0	0	0	0	0	0	0	0	0	0	0
Q9UMX0;Q9NRR5;Q9UHD9	Q9UMX0;Q9NRR5;Q9UHD9	1;1;1	1;1;1	1;1;1	Ubiquilin-1;Ubiquilin-4;Ubiquilin-2	UBQLN1;UBQLN4;UBQLN2	sp|Q9UMX0|UBQL1_HUMAN Ubiquilin-1 OS=Homo sapiens (Human) OX=9606 GN=UBQLN1 PE=1 SV=2;sp|Q9NRR5|UBQL4_HUMAN Ubiquilin-4 OS=Homo sapiens (Human) OX=9606 GN=UBQLN4 PE=1 SV=2;sp|Q9UHD9|UBQL2_HUMAN Ubiquilin-2 OS=Homo sapiens (Human) OX=9606 GN=UBQLN2 PE=1 SV=	3	1	1	1	0	0	0	1	0	0	0	0	1	0	0	0	0	1	0	3.4	3.4	3.4	62.518	589	589;601;624	0	10.125	0	0	0	3.4	0	905830	0	0	0	905830	0	69679	0	0	0
Q9NUP9	Q9NUP9	1	1	1	Protein lin-7 homolog C	LIN7C	sp|Q9NUP9|LIN7C_HUMAN Protein lin-7 homolog C OS=Homo sapiens (Human) OX=9606 GN=LIN7C PE=1 SV=1	1	1	1	1	0	0	0	1	0	0	0	0	1	0	0	0	0	1	0	9.6	9.6	9.6	21.834	197	197	0	7.6861	0	0	0	9.6	0	616790	0	0	0	616790	0	56072	0	0	0
Q9NWB6	Q9NWB6	4	4	4	Arginine and glutamate-rich protein 1	ARGLU1	sp|Q9NWB6|ARGL1_HUMAN Arginine and glutamate-rich protein 1 OS=Homo sapiens (Human) OX=9606 GN=ARGLU1 PE=1 SV=1	1	4	4	4	2	3	3	1	2	2	3	3	1	2	2	3	3	1	2	12.1	12.1	12.1	33.216	273	273	0	23.532	5.9	9.2	9.2	2.9	6.2	75952000	16352000	27851000	19210000	2697600	9842000	6904800	1486500	2531900	1746400
Q9NXD2	Q9NXD2	1	1	1	Myotubularin-related protein 10	MTMR10	sp|Q9NXD2|MTMRA_HUMAN Myotubularin-related protein 10 OS=Homo sapiens (Human) OX=9606 GN=MTMR10 PE=1 SV=3	1	1	1	1	1	1	1	0	1	1	1	1	0	1	1	1	1	0	1	1.2	1.2	1.2	88.272	777	777	0.0062208	5.6947	1.2	1.2	1.2	0	1.2	12225000	1201100	2693400	3462400	0	4868200	284300	27933	62637	80521
Q9NXG2	Q9NXG2	17	17	17	THUMP domain-containing protein 1	THUMPD1	sp|Q9NXG2|THUM1_HUMAN THUMP domain-containing protein 1 OS=Homo sapiens (Human) OX=9606 GN=THUMPD1 PE=1 SV=2	1	17	17	17	10	15	13	0	13	10	15	13	0	13	10	15	13	0	13	50.7	50.7	50.7	39.315	353	353	0	230.23	38.2	47.9	42.2	0	44.5	358040000	81273000	126950000	83451000	0	66363000	14918000	3386400	5289500	3477100
Q9NY59	Q9NY59	2	2	2	Sphingomyelin phosphodiesterase 3	SMPD3	sp|Q9NY59|NSMA2_HUMAN Sphingomyelin phosphodiesterase 3 OS=Homo sapiens (Human) OX=9606 GN=SMPD3 PE=1 SV=1	1	2	2	2	2	0	0	0	0	2	0	0	0	0	2	0	0	0	0	3.2	3.2	3.2	71.08	655	655	0	11.688	3.2	0	0	0	0	1868100	1868100	0	0	0	0	64416	64416	0	0
Q9NZB2	Q9NZB2	1	1	1	Constitutive coactivator of PPAR-gamma-like protein 1	FAM120A	sp|Q9NZB2|F120A_HUMAN Constitutive coactivator of PPAR-gamma-like protein 1 OS=Homo sapiens (Human) OX=9606 GN=FAM120A PE=1 SV=2	1	1	1	1	0	0	0	1	0	0	0	0	1	0	0	0	0	1	0	2.6	2.6	2.6	121.89	1118	1118	0.0062305	5.7001	0	0	0	2.6	0	1595200	0	0	0	1595200	0	27986	0	0	0
Q9NZT1	Q9NZT1	3	3	3	Calmodulin-like protein 5	CALML5	sp|Q9NZT1|CALL5_HUMAN Calmodulin-like protein 5 OS=Homo sapiens (Human) OX=9606 GN=CALML5 PE=1 SV=2	1	3	3	3	3	1	0	0	1	3	1	0	0	1	3	1	0	0	1	30.1	30.1	30.1	15.892	146	146	0	28.18	30.1	15.8	0	0	15.8	5130600	3963700	590650	0	0	576280	570070	440410	65628	0
Q9P1Q0	Q9P1Q0	1	1	1	Vacuolar protein sorting-associated protein 54	VPS54	sp|Q9P1Q0|VPS54_HUMAN Vacuolar protein sorting-associated protein 54 OS=Homo sapiens (Human) OX=9606 GN=VPS54 PE=1 SV=2	1	1	1	1	0	0	0	1	0	0	0	0	1	0	0	0	0	1	0	1	1	1	110.59	977	977	1	-2	0	0	0	1	0	0	0	0	0	0	0	0	0	0	0
Q9P258	Q9P258	3	3	3	Protein RCC2	RCC2	sp|Q9P258|RCC2_HUMAN Protein RCC2 OS=Homo sapiens (Human) OX=9606 GN=RCC2 PE=1 SV=2	1	3	3	3	0	0	0	3	0	0	0	0	3	0	0	0	0	3	0	13.2	13.2	13.2	56.084	522	522	0	43.763	0	0	0	13.2	0	6014200	0	0	0	6014200	0	222750	0	0	0
Q9P2R6	Q9P2R6	3	3	3	Arginine-glutamic acid dipeptide repeats protein	RERE	sp|Q9P2R6|RERE_HUMAN Arginine-glutamic acid dipeptide repeats protein OS=Homo sapiens (Human) OX=9606 GN=RERE PE=1 SV=2	1	3	3	3	0	0	3	0	0	0	0	3	0	0	0	0	3	0	0	2.9	2.9	2.9	172.42	1566	1566	0	17.815	0	0	2.9	0	0	1499300	0	0	1499300	0	0	24988	0	0	24988
Q9UBC2	Q9UBC2	7	7	7	Epidermal growth factor receptor substrate 15-like 1	EPS15L1	sp|Q9UBC2|EP15R_HUMAN Epidermal growth factor receptor substrate 15-like 1 OS=Homo sapiens (Human) OX=9606 GN=EPS15L1 PE=1 SV=1	1	7	7	7	3	6	2	0	2	3	6	2	0	2	3	6	2	0	2	10.6	10.6	10.6	94.254	864	864	0	45.915	5.1	8	2.4	0	2.4	12243000	3293300	5240100	2415800	0	1293800	249860	67210	106940	49302
Q9UBD6	Q9UBD6	1	1	1	Ammonium transporter Rh type C	RHCG	sp|Q9UBD6|RHCG_HUMAN Ammonium transporter Rh type C OS=Homo sapiens (Human) OX=9606 GN=RHCG PE=1 SV=1	1	1	1	1	1	0	0	0	0	1	0	0	0	0	1	0	0	0	0	4	4	4	53.178	479	479	0	14.3	4	0	0	0	0	3316800	3316800	0	0	0	0	276400	276400	0	0
Q9UBH0	Q9UBH0	1	1	1	Interleukin-36 receptor antagonist protein	IL36RN	sp|Q9UBH0|I36RA_HUMAN Interleukin-36 receptor antagonist protein OS=Homo sapiens (Human) OX=9606 GN=IL36RN PE=1 SV=1	1	1	1	1	1	0	0	0	0	1	0	0	0	0	1	0	0	0	0	8.4	8.4	8.4	16.962	155	155	0.0017513	6.3959	8.4	0	0	0	0	2761500	2761500	0	0	0	0	552300	552300	0	0
Q9UBM7	Q9UBM7	2	2	2	7-dehydrocholesterol reductase	DHCR7	sp|Q9UBM7|DHCR7_HUMAN 7-dehydrocholesterol reductase OS=Homo sapiens (Human) OX=9606 GN=DHCR7 PE=1 SV=1	1	2	2	2	2	0	0	0	0	2	0	0	0	0	2	0	0	0	0	7.4	7.4	7.4	54.489	475	475	0	16.478	7.4	0	0	0	0	3192000	3192000	0	0	0	0	266000	266000	0	0
Q9UBQ5	Q9UBQ5	2	2	2	Eukaryotic translation initiation factor 3 subunit K	EIF3K	sp|Q9UBQ5|EIF3K_HUMAN Eukaryotic translation initiation factor 3 subunit K OS=Homo sapiens (Human) OX=9606 GN=EIF3K PE=1 SV=1	1	2	2	2	0	0	1	2	0	0	0	1	2	0	0	0	1	2	0	17.9	17.9	17.9	25.059	218	218	0	31.401	0	0	8.7	17.9	0	5467800	0	0	1540600	3927100	0	497070	0	0	140060
Q9UDT6	Q9UDT6	1	1	1	CAP-Gly domain-containing linker protein 2	CLIP2	sp|Q9UDT6|CLIP2_HUMAN CAP-Gly domain-containing linker protein 2 OS=Homo sapiens (Human) OX=9606 GN=CLIP2 PE=1 SV=1	1	1	1	1	0	0	0	0	1	0	0	0	0	1	0	0	0	0	1	1.1	1.1	1.1	115.84	1046	1046	0.0048232	5.8852	0	0	0	0	1.1	365630	0	0	0	0	365630	6093.9	0	0	0
Q9UGL9	Q9UGL9	1	1	1	Cysteine-rich C-terminal protein 1	CRCT1	sp|Q9UGL9|CRCT1_HUMAN Cysteine-rich C-terminal protein 1 OS=Homo sapiens (Human) OX=9606 GN=CRCT1 PE=1 SV=1	1	1	1	1	1	0	0	0	0	1	0	0	0	0	1	0	0	0	0	10.1	10.1	10.1	9.7358	99	99	0	9.3781	10.1	0	0	0	0	8892600	8892600	0	0	0	0	1778500	1778500	0	0
Q9UIV8	Q9UIV8	1	1	1	Serpin B13	SERPINB13	sp|Q9UIV8|SPB13_HUMAN Serpin B13 OS=Homo sapiens (Human) OX=9606 GN=SERPINB13 PE=1 SV=2	1	1	1	1	1	0	0	0	0	1	0	0	0	0	1	0	0	0	0	3.8	3.8	3.8	44.276	391	391	0.0034364	6.2444	3.8	0	0	0	0	1558400	1558400	0	0	0	0	74211	74211	0	0
Q9UJ41	Q9UJ41	2	2	2	Rab5 GDP/GTP exchange factor	RABGEF1	sp|Q9UJ41|RABX5_HUMAN Rab5 GDP/GTP exchange factor OS=Homo sapiens (Human) OX=9606 GN=RABGEF1 PE=1 SV=3	1	2	2	2	2	1	1	0	0	2	1	1	0	0	2	1	1	0	0	4.5	4.5	4.5	56.89	491	491	0	11.951	4.5	2.2	2.2	0	0	3195300	1753100	655220	786980	0	0	118350	64931	24267	29147
Q9ULD9	Q9ULD9	31	31	31	Zinc finger protein 608	ZNF608	sp|Q9ULD9|ZN608_HUMAN Zinc finger protein 608 OS=Homo sapiens (Human) OX=9606 GN=ZNF608 PE=1 SV=4	1	31	31	31	15	26	20	1	20	15	26	20	1	20	15	26	20	1	20	24.4	24.4	24.4	162.21	1512	1512	0	317.8	15.1	22.6	18.4	0.9	18.8	318310000	51042000	111750000	90768000	0	64755000	6005900	963060	2108400	1712600
Q9ULV4	Q9ULV4	1	1	1	Coronin-1C	CORO1C	sp|Q9ULV4|COR1C_HUMAN Coronin-1C OS=Homo sapiens (Human) OX=9606 GN=CORO1C PE=1 SV=1	1	1	1	1	0	0	0	1	0	0	0	0	1	0	0	0	0	1	0	3.4	3.4	3.4	53.248	474	474	0	19.421	0	0	0	3.4	0	3164000	0	0	0	3164000	0	166530	0	0	0
Q9UMS4	Q9UMS4	2	2	2	Pre-mRNA-processing factor 19	PRPF19	sp|Q9UMS4|PRP19_HUMAN Pre-mRNA-processing factor 19 OS=Homo sapiens (Human) OX=9606 GN=PRPF19 PE=1 SV=1	1	2	2	2	0	0	0	2	0	0	0	0	2	0	0	0	0	2	0	14.1	14.1	14.1	55.18	504	504	0	79.646	0	0	0	14.1	0	11107000	0	0	0	11107000	0	584570	0	0	0
Q9UN36	Q9UN36	2	2	2	Protein NDRG2	NDRG2	sp|Q9UN36|NDRG2_HUMAN Protein NDRG2 OS=Homo sapiens (Human) OX=9606 GN=NDRG2 PE=1 SV=2	1	2	2	2	2	0	0	0	0	2	0	0	0	0	2	0	0	0	0	9.2	9.2	9.2	40.798	371	371	0	14.3	9.2	0	0	0	0	2481400	2481400	0	0	0	0	155090	155090	0	0
Q9UN70	Q9UN70	1	1	1	Protocadherin gamma-C3	PCDHGC3	sp|Q9UN70|PCDGK_HUMAN Protocadherin gamma-C3 OS=Homo sapiens (Human) OX=9606 GN=PCDHGC3 PE=1 SV=1	1	1	1	1	0	0	0	1	0	0	0	0	1	0	0	0	0	1	0	2	2	2	101.08	934	934	0.0063091	5.7472	0	0	0	2	0	0	0	0	0	0	0	0	0	0	0
Q9UN76	Q9UN76	1	1	1	Sodium- and chloride-dependent neutral and basic amino acid transporter B(0+)	SLC6A14	sp|Q9UN76|S6A14_HUMAN Sodium- and chloride-dependent neutral and basic amino acid transporter B(0+) OS=Homo sapiens (Human) OX=9606 GN=SLC6A14 PE=2 SV=1	1	1	1	1	1	0	0	0	0	1	0	0	0	0	1	0	0	0	0	1.9	1.9	1.9	72.152	642	642	0	6.6159	1.9	0	0	0	0	652010	652010	0	0	0	0	40751	40751	0	0
Q9UNF0	Q9UNF0	1	1	1	Protein kinase C and casein kinase substrate in neurons protein 2	PACSIN2	sp|Q9UNF0|PACN2_HUMAN Protein kinase C and casein kinase substrate in neurons protein 2 OS=Homo sapiens (Human) OX=9606 GN=PACSIN2 PE=1 SV=2	1	1	1	1	0	0	0	1	0	0	0	0	1	0	0	0	0	1	0	5.1	5.1	5.1	55.738	486	486	0	12.402	0	0	0	5.1	0	588840	0	0	0	588840	0	25602	0	0	0
Q9UPQ3;Q8TF27;A6NIR3	Q9UPQ3	16;2;1	13;2;1	13;2;1	Arf-GAP with GTPase, ANK repeat and PH domain-containing protein 1	AGAP1	sp|Q9UPQ3|AGAP1_HUMAN Arf-GAP with GTPase, ANK repeat and PH domain-containing protein 1 OS=Homo sapiens (Human) OX=9606 GN=AGAP1 PE=1 SV=4	3	16	13	13	15	7	8	0	7	12	5	6	0	6	12	5	6	0	6	25.6	20.9	20.9	94.469	857	857;550;686	0	137.79	24.7	10.4	12.7	0	10.9	78023000	35370000	12255000	14731000	0	15667000	2364300	1071800	371350	446400
Q9UQE7	Q9UQE7	1	1	1	Structural maintenance of chromosomes protein 3	SMC3	sp|Q9UQE7|SMC3_HUMAN Structural maintenance of chromosomes protein 3 OS=Homo sapiens (Human) OX=9606 GN=SMC3 PE=1 SV=2	1	1	1	1	0	0	1	1	0	0	0	1	1	0	0	0	1	1	0	1.7	1.7	1.7	141.54	1217	1217	0	11.147	0	0	1.7	1.7	0	2270500	0	0	538570	1731900	0	34930	0	0	8285.6
Q9Y221	Q9Y221	1	1	1	60S ribosome subunit biogenesis protein NIP7 homolog	NIP7	sp|Q9Y221|NIP7_HUMAN 60S ribosome subunit biogenesis protein NIP7 homolog OS=Homo sapiens (Human) OX=9606 GN=NIP7 PE=1 SV=1	1	1	1	1	0	0	0	1	0	0	0	0	1	0	0	0	0	1	0	15.6	15.6	15.6	20.462	180	180	0	10.923	0	0	0	15.6	0	704250	0	0	0	704250	0	70425	0	0	0
Q9Y230	Q9Y230	2	2	2	RuvB-like 2	RUVBL2	sp|Q9Y230|RUVB2_HUMAN RuvB-like 2 OS=Homo sapiens (Human) OX=9606 GN=RUVBL2 PE=1 SV=3	1	2	2	2	0	0	0	2	0	0	0	0	2	0	0	0	0	2	0	10.2	10.2	10.2	51.156	463	463	0	19.14	0	0	0	10.2	0	1397200	0	0	0	1397200	0	51748	0	0	0
Q9Y265	Q9Y265	1	1	1	RuvB-like 1	RUVBL1	sp|Q9Y265|RUVB1_HUMAN RuvB-like 1 OS=Homo sapiens (Human) OX=9606 GN=RUVBL1 PE=1 SV=1	1	1	1	1	0	0	0	1	0	0	0	0	1	0	0	0	0	1	0	3.9	3.9	3.9	50.227	456	456	0	7.5658	0	0	0	3.9	0	1100300	0	0	0	1100300	0	50016	0	0	0
Q9Y277	Q9Y277	3	3	3	Voltage-dependent anion-selective channel protein 3	VDAC3	sp|Q9Y277|VDAC3_HUMAN Voltage-dependent anion-selective channel protein 3 OS=Homo sapiens (Human) OX=9606 GN=VDAC3 PE=1 SV=1	1	3	3	3	2	0	0	1	0	2	0	0	1	0	2	0	0	1	0	16.6	16.6	16.6	30.658	283	283	0	21.996	8.5	0	0	8.1	0	7306600	6846800	0	0	459820	0	521900	489060	0	0
Q9Y3B3	Q9Y3B3	2	2	2	Transmembrane emp24 domain-containing protein 7	TMED7	sp|Q9Y3B3|TMED7_HUMAN Transmembrane emp24 domain-containing protein 7 OS=Homo sapiens (Human) OX=9606 GN=TMED7 PE=1 SV=2	1	2	2	2	2	0	0	0	0	2	0	0	0	0	2	0	0	0	0	9.8	9.8	9.8	25.171	224	224	0	13.431	9.8	0	0	0	0	3568000	3568000	0	0	0	0	297330	297330	0	0
Q9Y490	Q9Y490	1	1	1	Talin-1	TLN1	sp|Q9Y490|TLN1_HUMAN Talin-1 OS=Homo sapiens (Human) OX=9606 GN=TLN1 PE=1 SV=3	1	1	1	1	0	0	0	1	0	0	0	0	1	0	0	0	0	1	0	1	1	1	269.76	2541	2541	0	7.291	0	0	0	1	0	925410	0	0	0	925410	0	6958	0	0	0
Q9Y4F1	Q9Y4F1	1	1	1	FERM, RhoGEF and pleckstrin domain-containing protein 1	FARP1	sp|Q9Y4F1|FARP1_HUMAN FERM, ARHGEF and pleckstrin domain-containing protein 1 OS=Homo sapiens (Human) OX=9606 GN=FARP1 PE=1 SV=1	1	1	1	1	0	0	0	1	0	0	0	0	1	0	0	0	0	1	0	1.7	1.7	1.7	118.63	1045	1045	0	12.43	0	0	0	1.7	0	4099000	0	0	0	4099000	0	80373	0	0	0
Q9Y4I1	Q9Y4I1	2	2	2	Unconventional myosin-Va	MYO5A	sp|Q9Y4I1|MYO5A_HUMAN Unconventional myosin-Va OS=Homo sapiens (Human) OX=9606 GN=MYO5A PE=1 SV=2	1	2	2	2	0	0	0	2	0	0	0	0	2	0	0	0	0	2	0	1.3	1.3	1.3	215.4	1855	1855	0	14.461	0	0	0	1.3	0	1314700	0	0	0	1314700	0	13553	0	0	0
Q9Y4X5	Q9Y4X5	1	1	1	E3 ubiquitin-protein ligase ARIH1	ARIH1	sp|Q9Y4X5|ARI1_HUMAN E3 ubiquitin-protein ligase ARIH1 OS=Homo sapiens (Human) OX=9606 GN=ARIH1 PE=1 SV=2	1	1	1	1	1	0	0	0	0	1	0	0	0	0	1	0	0	0	0	2	2	2	64.117	557	557	0.0049261	5.9797	2	0	0	0	0	909970	909970	0	0	0	0	34999	34999	0	0
Q9Y4Z2	Q9Y4Z2	1	1	1	Neurogenin-3	NEUROG3	sp|Q9Y4Z2|NGN3_HUMAN Neurogenin-3 OS=Homo sapiens (Human) OX=9606 GN=NEUROG3 PE=1 SV=2	1	1	1	1	1	0	0	0	0	1	0	0	0	0	1	0	0	0	0	4.2	4.2	4.2	23.077	214	214	0.0049505	6.0075	4.2	0	0	0	0	2110500	2110500	0	0	0	0	263810	263810	0	0
REV__O00471	REV__O00471	1	1	1			sp|O00471|EXOC5_HUMAN Exocyst complex component 5 OS=Homo sapiens (Human) OX=9606 GN=EXOC5 PE=1 SV=1	1	1	1	1	1	0	1	0	1	1	0	1	0	1	1	0	1	0	1	0	0	0	81.852	708	708	0.0093313	5.6848	0	0	0	0	0	18877000	6813900	0	9113900	0	2949700	NaN	NaN	NaN	NaN
REV__P20020	REV__P20020	1	1	1			sp|P20020|AT2B1_HUMAN Plasma membrane calcium-transporting ATPase 1 OS=Homo sapiens (Human) OX=9606 GN=ATP2B1 PE=1 SV=4	1	1	1	1	1	0	0	0	0	1	0	0	0	0	1	0	0	0	0	0	0	0	134.68	1220	1220	1	-2	0	0	0	0	0	3370200	3370200	0	0	0	0	NaN	NaN	NaN	NaN
REV__P51572	REV__P51572	1	1	1			sp|P51572|BAP31_HUMAN B-cell receptor-associated protein 31 OS=Homo sapiens (Human) OX=9606 GN=BCAP31 PE=1 SV=3	1	1	1	1	0	0	0	0	1	0	0	0	0	1	0	0	0	0	1	0	0	0	27.991	246	246	0.007776	5.6874	0	0	0	0	0	11369000	0	0	0	0	11369000	NaN	NaN	NaN	NaN
REV__Q07890	REV__Q07890	1	1	1			sp|Q07890|SOS2_HUMAN Son of sevenless homolog 2 OS=Homo sapiens (Human) OX=9606 GN=SOS2 PE=1 SV=2	1	1	1	1	1	0	0	0	0	1	0	0	0	0	1	0	0	0	0	0	0	0	152.98	1332	1332	0.0035026	6.3897	0	0	0	0	0	66457000	66457000	0	0	0	0	NaN	NaN	NaN	NaN
REV__Q14679	REV__Q14679	1	1	1			sp|Q14679|TTLL4_HUMAN Tubulin polyglutamylase TTLL4 OS=Homo sapiens (Human) OX=9606 GN=TTLL4 PE=1 SV=2	1	1	1	1	1	1	0	0	0	1	1	0	0	0	1	1	0	0	0	0	0	0	133.38	1199	1199	0.0064309	5.8846	0	0	0	0	0	4074300	1811500	2262800	0	0	0	NaN	NaN	NaN	NaN
REV__Q5TAX3	REV__Q5TAX3	1	1	1			sp|Q5TAX3|TUT4_HUMAN Terminal uridylyltransferase 4 OS=Homo sapiens (Human) OX=9606 GN=TUT4 PE=1 SV=3	1	1	1	1	0	0	0	0	1	0	0	0	0	1	0	0	0	0	1	0	0	0	185.16	1644	1644	0.005	6.0683	0	0	0	0	0	1063000	0	0	0	0	1063000	NaN	NaN	NaN	NaN
REV__Q8WXI2	REV__Q8WXI2	1	1	1			sp|Q8WXI2|CNKR2_HUMAN Connector enhancer of kinase suppressor of ras 2 OS=Homo sapiens (Human) OX=9606 GN=CNKSR2 PE=1 SV=1	1	1	1	1	0	1	1	0	1	0	1	1	0	1	0	1	1	0	1	0	0	0	117.53	1034	1034	0.0017637	6.4139	0	0	0	0	0	6727800	0	1893000	1997300	0	2837500	NaN	NaN	NaN	NaN
REV__Q96JB1	REV__Q96JB1	1	1	1			sp|Q96JB1|DYH8_HUMAN Dynein heavy chain 8, axonemal OS=Homo sapiens (Human) OX=9606 GN=DNAH8 PE=1 SV=2	1	1	1	1	1	0	1	0	0	1	0	1	0	0	1	0	1	0	0	0	0	0	514.66	4490	4490	1	-2	0	0	0	0	0	27614000	13615000	0	13999000	0	0	NaN	NaN	NaN	NaN
S4R460	S4R460	2	1	1		IGHV3OR16-9	tr|S4R460|S4R460_HUMAN Ig-like domain-containing protein OS=Homo sapiens (Human) OX=9606 GN=IGHV3OR16-9 PE=1 SV=2	1	2	1	1	2	0	0	0	0	1	0	0	0	0	1	0	0	0	0	31.2	19.8	19.8	10.429	96	96	0	9.3356	31.2	0	0	0	0	16715000	16715000	0	0	0	0	3343000	3343000	0	0
[truncated: 25 more columns]

## Sheet: LFQ
Protein names	Gene names	LFQ intensity MAPT PATIENT A	LFQ intensity MAPT PATIENT B	LFQ intensity MAPT ISOGENIC CONTROL	LFQ intensity CONTROL	LFQ intensity IgG
Keratin, type II cytoskeletal 6B	KRT6B	0	368720000	537850000	1070300000	0
N-acetyltransferase 10	NAT10	394140000	1441000000	1048100000	559350000	0
Arf-GAP with GTPase, ANK repeat and PH domain-containing protein 3	AGAP3	181700000	300440000	392140000	324520000	0
Ig lambda-6 chain C region;Ig lambda-7 chain C region	IGLC6;IGLC7	0	0	0	204220000	0
Zinc finger protein 608	ZNF608	70817000	295180000	274700000	164930000	0
THUMP domain-containing protein 1	THUMPD1	77274000	371650000	268790000	144170000	0
Kinesin-like protein KIF2A	KIF2A	89998000	214210000	190400000	115660000	0
Putative protein FAM90A12P	FAM90A12P	0	0	0	110600000	0
Cleavage stimulation factor subunit 3	CSTF3	63660000	161250000	149050000	101180000	0
Cleavage stimulation factor subunit 2 tau variant	CSTF2T	45539000	136610000	136140000	99902000	0
Cleavage stimulation factor subunit 1	CSTF1	45674000	126190000	123870000	76654000	0
Cortactin-binding protein 2	CTTNBP2	0	0	0	65084000	0
Glial fibrillary acidic protein	GFAP	0	0	3771100	56324000	0
Rho guanine nucleotide exchange factor 2	ARHGEF2	36860000	218930000	157120000	52763000	0
DNA repair protein RAD50	RAD50	32386000	124950000	94470000	51362000	0
Rap1 GTPase-activating protein 1	RAP1GAP	0	0	0	49926000	0
F-box only protein 11	FBXO11	21571000	78352000	78520000	49212000	0
Filaggrin-2	FLG2	31499000	0	22678000	48464000	0
Arginine and glutamate-rich protein 1	ARGLU1	0	66366000	58289000	43013000	0
Arf-GAP with GTPase, ANK repeat and PH domain-containing protein 1	AGAP1	28106000	37467000	49069000	39510000	0
Protein S100-A9	S100A9	495420000	0	0	36242000	0
Serum albumin	ALB	0	39915000	26537000	30429000	0
Rab GTPase-binding effector protein 1	RABEP1	25515000	66473000	62467000	29132000	0
Plakophilin-1	PKP1	24975000	0	0	29040000	0
Microtubule-associated protein 1B;MAP1B heavy chain;MAP1 light chain LC1	MAP1B	17143000	53154000	51615000	26774000	0
Peroxiredoxin-2	PRDX2	30738000	0	0	17962000	0
Keratin, type II cytoskeletal 80	KRT80	95599000	0	0	17420000	0
Double-strand break repair protein MRE11A	MRE11A	8802100	46019000	27713000	16600000	0
60S ribosomal protein L30	RPL30	8748400	67049000	48676000	16449000	0
Zinc finger E-box-binding homeobox 2	ZEB2	15161000	37064000	32182000	16062000	0
Thioredoxin	TXN	16115000	0	0	15008000	0
Lysozyme C	LYZ	0	0	0	14236000	0
Protein-glutamine gamma-glutamyltransferase E;Protein-glutamine gamma-glutamyltransferase E 50 kDa catalytic chain;Protein-glutamine gamma-glutamyltransferase E 27 kDa non-catalytic chain	TGM3	0	0	0	13274000	0
Ig kappa chain C region	IGKC	233750000	11291000	12115000	13021000	0
40S ribosomal protein S14	RPS14	0	38985000	32693000	12248000	0
Caspase-14;Caspase-14 subunit p17, mature form;Caspase-14 subunit p10, mature form;Caspase-14 subunit p20, intermediate form;Caspase-14 subunit p8, intermediate form	CASP14	0	0	0	12129000	0
Keratin, type II cytoskeletal 72	KRT72	0	0	0	11765000	0
Arginase-1	ARG1	8809800	12492000	10552000	11736000	0
Myotubularin-related protein 10	MTMR10	0	0	0	10594000	0
BPI fold-containing family A member 1	BPIFA1	0	0	0	10383000	0
Fructose-bisphosphate aldolase A	ALDOA	14322000	0	0	9979300	0
Cytospin-B	SPECC1	6052200	16990000	12203000	9905600	0
Fatty acid-binding protein, epidermal	FABP5	138440000	0	0	9282800	0
GRIP1-associated protein 1	GRIPAP1	7145900	18104000	0	9261700	0
Alpha-internexin	INA	0	0	11324000	9206700	0
Gamma-glutamylcyclotransferase	GGCT	0	0	0	8798600	0
Corneodesmosin	CDSN	0	0	0	8755400	0
Lactotransferrin;Lactoferricin-H;Kaliocin-1;Lactoferroxin-A;Lactoferroxin-B;Lactoferroxin-C	LTF	0	0	0	8641500	0
Glutamine synthetase	GLUL	221560000	0	0	8289800	0
Peroxiredoxin-1	PRDX1	7158900	0	0	7969200	0
Protein S100-A7;Protein S100-A7A	S100A7;S100A7A	64594000	0	0	7629000	0
ATP synthase subunit alpha, mitochondrial	ATP5A1	5041700	10070000	9609000	7511400	0
Forkhead box protein P2	FOXP2	0	0	0	6860200	0
Histone H1x	H1FX	5240100	108110000	45760000	6825600	0
Protein S100-A8;Protein S100-A8, N-terminally processed	S100A8	665220000	0	0	6237100	0
Serum paraoxonase/arylesterase 1	PON1	7727400	16969000	8589200	5698300	0
Heat shock 70 kDa protein 6;Putative heat shock 70 kDa protein 7	HSPA6;HSPA7	0	0	0	5598700	0
60S acidic ribosomal protein P0;60S acidic ribosomal protein P0-like	RPLP0;RPLP0P6	7102500	26614000	18409000	5446500	0
Tubulin beta-2B chain	TUBB2B	0	0	11774000	5370800	0
Epidermal growth factor receptor substrate 15-like 1	EPS15L1	4716900	12427000	7419200	5180000	0
Cystatin-A;Cystatin-A, N-terminally processed	CSTA	4080000	12485000	0	5118400	0
Myosin light polypeptide 6;Myosin light chain 6B	MYL6;MYL6B	0	0	0	5021300	0
Suprabasin	SBSN	0	0	0	4419700	0
Zinc finger protein 26	ZNF26	0	0	0	4368100	0
	IGKV6D-21;IGKV6D-41	0	0	0	4059000	0
Protein POF1B	POF1B	133640000	0	0	4033900	0
Protein N-terminal glutamine amidohydrolase	WDYHV1	0	0	0	3924000	0
Gasdermin-A	GSDMA	77122000	0	0	3381900	0
Microtubule-associated protein RP/EB family member 1	MAPRE1	0	0	0	3161000	0
Multiple myeloma tumor-associated protein 2	MMTAG2	0	10307000	7204400	3043500	0
Interferon-induced guanylate-binding protein 1	GBP1	0	0	0	2686100	0
		0	0	0	2621800	0
Rho guanine nucleotide exchange factor 18	ARHGEF18	0	0	0	2097000	0
Neurofilament medium polypeptide	NEFM	0	0	0	1637600	0
Protein S100-A16	S100A16	0	0	0	1579700	0
Nestin	NES	0	0	0	1527100	0
Tubulin beta-2A chain	TUBB2A	0	0	0	1416600	0
60S ribosomal protein L8	RPL8	0	0	0	1314700	0
DNA-directed RNA polymerase III subunit RPC4	POLR3D	0	0	0	1286100	0
Protein MB21D2	MB21D2	0	0	0	1247000	0
TNF receptor-associated factor 4	TRAF4	0	0	0	1215000	0
40S ribosomal protein S16	RPS16	0	0	0	1085300	0
Glycogenin-1	GYG1	0	0	0	1002300	0
Salivary acidic proline-rich phosphoprotein 1/2;Salivary acidic proline-rich phosphoprotein 1/2;Salivary acidic proline-rich phosphoprotein 3/4;Peptide P-C	PRH1	0	0	0	950960	0
CAP-Gly domain-containing linker protein 2	CLIP2	0	0	0	795710	0
Ig kappa chain V-II region RPMI 6410;Ig kappa chain V-II region FR;Ig kappa chain V-II region Cum	IGKV A18;IGKV2D-26;IGKV2D-30;IGKV2D-29;IGKV2D-28;IGKV2-40	7669100	0	0	0	0
	IGHV3OR16-12	2252500	0	0	0	0
Ig heavy chain V-III region JON;Ig heavy chain V-III region WEA;Ig heavy chain V-III region TRO;Ig heavy chain V-III region BRO	IGHV3-21;IGHV3OR16-10;IGHV3-20;IGHV3-43	17488000	0	0	0	0
Ig heavy chain V-III region BUT;Ig heavy chain V-III region KOL	IGHV3-66;IGHV3-74	866730	0	0	0	0
Ig heavy chain V-III region CAM;Ig heavy chain V-III region 23	IGHV3-23;IGHV3OR16-13	2364600	0	0	0	0
		1606300	0	0	0	0
Alpha-2-macroglobulin-like protein 1	A2ML1	926190000	0	0	0	0
Keratin, type II cuticular Hb6;Keratin, type II cuticular Hb3;Keratin, type II cuticular Hb1;Putative keratin-87 protein;Keratin, type II cuticular Hb5	KRT86;KRT83;KRT81;KRT87P;KRT85	0	0	7263100	0	0
		0	0	1431200	0	0
		0	10745000	7367000	0	0
Keratin, type II cytoskeletal 8	KRT8	4617400	0	0	0	0
Keratin, type I cytoskeletal 19	KRT19	2849100	0	0	0	0
Keratin, type I cytoskeletal 15	KRT15	21701000	0	0	0	0
Keratin, type II cytoskeletal 4	KRT4	1943300	0	0	0	0
		618040	0	0	0	0
Keratin, type II cytoskeletal 79	KRT79	281240000	0	0	0	0
		5193100	0	0	0	0
Keratin, type I cytoskeletal 23	KRT23	40784000	0	0	0	0
Sulfotransferase family cytosolic 2B member 1	SULT2B1	1710100	0	0	0	0
Inositol monophosphatase 2	IMPA2	5931500	0	0	0	0
Proteasome subunit alpha type-7;Proteasome subunit alpha type-7-like	PSMA7;PSMA8	2325400	0	0	0	0
Neurosecretory protein VGF;Neuroendocrine regulatory peptide-1;Neuroendocrine regulatory peptide-2;Antimicrobial peptide VGF[554-577]	VGF	0	3336300	0	0	0
Kallikrein-10	KLK10	2755300	0	0	0	0
Neuronal migration protein doublecortin	DCX	0	0	3027400	0	0
Alpha-actinin-4	ACTN4	11455000	0	0	0	0
Cathepsin L2	CTSV	39923000	0	0	0	0
Nibrin	NBN	2004700	10048000	0	0	0
WD repeat-containing protein 1	WDR1	1061300	0	0	0	0
Arachidonate 12-lipoxygenase, 12R-type	ALOX12B	39038000	0	0	0	0
Serpin B7	SERPINB7	16767000	0	0	0	0
L-lactate dehydrogenase A chain	LDHA	8833800	0	0	0	0
Purine nucleoside phosphorylase	PNP	2872200	0	0	0	0
Aspartate aminotransferase, mitochondrial	GOT2	778540	0	0	0	0
Phosphoglycerate kinase 1;Phosphoglycerate kinase 2	PGK1;PGK2	3244600	0	0	0	0
Antithrombin-III	SERPINC1	0	0	1828500	0	0
Alpha-1-antichymotrypsin;Alpha-1-antichymotrypsin His-Pro-less	SERPINA3	80062000	0	0	0	0
Ig kappa chain V-III region B6	IGKV3D-20	7738900	0	0	0	0
Ig heavy chain V-III region DOB		921780	0	0	0	0
Ig gamma-2 chain C region	IGHG2	76849000	0	0	0	0
Ig alpha-1 chain C region	IGHA1	1485600	0	0	0	0
Alpha-crystallin B chain	CRYAB	5804000	0	0	0	0
Prelamin-A/C;Lamin-A/C	LMNA	4297900	0	0	0	0
Hemopexin	HPX	3515300	0	0	0	0
Catalase	CAT	4057200	0	0	0	0
Glucosylceramidase	GBA	816670	0	0	0	0
Cystatin-B	CSTB	2586100	0	0	0	0
Annexin A1	ANXA1	8230200	0	0	0	0
Superoxide dismutase [Mn], mitochondrial	SOD2	2853300	0	0	0	0
Heat shock protein beta-1	HSPB1	206070000	0	0	0	0
Sodium/potassium-transporting ATPase subunit beta-1	ATP1B1	13255000	0	0	0	0
ADP/ATP translocase 2;ADP/ATP translocase 2, N-terminally processed	SLC25A5	5320800	0	0	0	0
Ig kappa chain V-IV region	IGKV4-1	876030	0	0	0	0
Glucose-6-phosphate isomerase	GPI	584210	0	0	0	0
Tropomyosin alpha-3 chain	TPM3	7577700	0	0	0	0
Histone H1.0;Histone H1.0, N-terminally processed	H1F0	0	10941000	4227100	0	0
Cathepsin D;Cathepsin D light chain;Cathepsin D heavy chain	CTSD	111500000	0	0	0	0
Calpain-1 catalytic subunit	CAPN1	21712000	0	0	0	0
Involucrin	IVL	10408000	0	0	0	0
Profilin-1	PFN1	3461600	0	0	0	0
Cathepsin B;Cathepsin B light chain;Cathepsin B heavy chain	CTSB	3778400	0	0	0	0
40S ribosomal protein S17	RPS17	9144900	0	0	0	0
Glutathione S-transferase P	GSTP1	6250400	0	0	0	0
Dihydrolipoyl dehydrogenase, mitochondrial	DLD	8361500	0	0	0	0
Pro-cathepsin H;Cathepsin H mini chain;Cathepsin H;Cathepsin H heavy chain;Cathepsin H light chain	CTSH	1029200	0	0	0	0
Splicing factor U2AF 35 kDa subunit	U2AF1	680770	0	0	0	0
Ig lambda-1 chain C regions;Immunoglobulin lambda-like polypeptide 5	IGLC1;IGLL5	129520000	0	0	0	0
		5763000	0	0	0	0
Histone H1.4;Histone H1.3	HIST1H1E;HIST1H1D	0	13323000	11298000	0	0
Lysosomal protective protein;Lysosomal protective protein 32 kDa chain;Lysosomal protective protein 20 kDa chain	CTSA	594660	0	0	0	0
60 kDa heat shock protein, mitochondrial	HSPD1	11021000	14865000	14660000	0	0
78 kDa glucose-regulated protein	HSPA5	31174000	0	0	0	0
Lysosome-associated membrane glycoprotein 1	LAMP1	9125900	0	0	0	0
Polyadenylate-binding protein 1	PABPC1	0	0	4854000	0	0
Prolactin-inducible protein	PIP	0	7046100	0	0	0
Creatine kinase B-type	CKB	1441500	0	0	0	0
Annexin A3	ANXA3	4389800	0	0	0	0
Creatine kinase U-type, mitochondrial	CKMT1A	41616000	0	0	0	0
Alpha-actinin-1	ACTN1	28028000	0	0	0	0
X-ray repair cross-complementing protein 5	XRCC5	588110	0	0	0	0
Ribonuclease inhibitor	RNH1	1890300	0	0	0	0
Translationally-controlled tumor protein	TPT1	615510	0	0	0	0
Glycogen [starch] synthase, muscle	GYS1	5192500	13514000	13855000	0	0
Annexin A8-like protein 2;Annexin A8	ANXA8L2;ANXA8	563910	0	0	0	0
Insulin-degrading enzyme	IDE	6044400	0	0	0	0
Aspartate--tRNA ligase, cytoplasmic	DARS	3487300	0	0	0	0
Prostatic acid phosphatase;PAPf39	ACPP	5810000	0	0	0	0
15-hydroxyprostaglandin dehydrogenase [NAD(+)]	HPGD	1557700	0	0	0	0
Histone H1.2	HIST1H1C	0	2987200	0	0	0
Aspartate aminotransferase, cytoplasmic	GOT1	8292600	0	0	0	0
Ganglioside GM2 activator;Ganglioside GM2 activator isoform short	GM2A	17150000	0	0	0	0
Vinculin	VCL	5215400	0	0	0	0
60S ribosomal protein L17	RPL17	0	0	11450000	0	0
Phosphoglycerate mutase 1;Phosphoglycerate mutase 2;Probable phosphoglycerate mutase 4	PGAM1;PGAM2;PGAM4	13102000	0	0	0	0
Elafin	PI3	7325500	0	0	0	0
Thymidine phosphorylase	TYMP	2950400	0	0	0	0
Ras-related protein Rab-5A;Ras-related protein Rab-5B	RAB5A;RAB5B	716320	0	0	0	0
Proteasome subunit beta type-1	PSMB1	12789000	0	0	0	0
Pleiotrophin	PTN	17472000	0	0	0	0
Midkine	MDK	4598700	0	0	0	0
Voltage-dependent anion-selective channel protein 1	VDAC1	45547000	0	0	0	0
CD9 antigen	CD9	658480	0	0	0	0
Cornifin-B	SPRR1B	134070000	0	0	0	0
Small proline-rich protein 2E	SPRR2E	13850000	0	0	0	0
Small proline-rich protein 2D;Small proline-rich protein 2B	SPRR2D;SPRR2B	206970000	0	0	0	0
Protein-glutamine gamma-glutamyltransferase K	TGM1	199150000	0	0	0	0
Loricrin	LOR	867310	0	0	0	0
Proteasome subunit alpha type-2	PSMA2	4818300	0	0	0	0
Proteasome subunit alpha type-3	PSMA3	2620200	0	0	0	0
Proteasome subunit alpha type-4	PSMA4	10330000	0	0	0	0
Protein S100-P	S100P	1163700	0	0	0	0
Splicing factor U2AF 65 kDa subunit	U2AF2	0	0	1950300	0	0
14-3-3 protein theta	YWHAQ	17465000	0	0	0	0
V-type proton ATPase 16 kDa proteolipid subunit	ATP6V0C	2665100	0	0	0	0
Calmodulin-like protein 3	CALML3	38576000	0	0	0	0
Calnexin	CANX	4330800	0	0	0	0
Proteasome subunit alpha type-5	PSMA5	4752300	0	0	0	0
Proteasome subunit beta type-4	PSMB4	7496800	0	0	0	0
Proteasome subunit beta type-6	PSMB6	9120200	0	0	0	0
Proteasome subunit beta type-5	PSMB5	8745500	0	0	0	0
Protein S100-A2	S100A2	1650500	0	0	0	0
Cellular retinoic acid-binding protein 2	CRABP2	78830000	0	0	0	0
Serpin B3	SERPINB3	149190000	0	0	0	0
Leukocyte elastase inhibitor	SERPINB1	816760	0	0	0	0
14-3-3 protein beta/alpha;14-3-3 protein beta/alpha, N-terminally processed	YWHAB	5429500	0	0	0	0
14-3-3 protein sigma	SFN	45665000	0	0	0	0
Protein S100-A11;Protein S100-A11, N-terminally processed	S100A11	5796200	0	0	0	0
Ubiquitin carboxyl-terminal hydrolase 6	USP6	0	0	0	0	0
Serpin B6	SERPINB6	863260	0	0	0	0
60S ribosomal protein L22	RPL22	9895700	0	0	0	0
Cornifin-A	SPRR1A	5347900	0	0	0	0
Small proline-rich protein 2A	SPRR2A	6377400	0	0	0	0
Coatomer subunit beta	COPB2	4281700	0	0	0	0
Dihydrolipoyllysine-residue succinyltransferase component of 2-oxoglutarate dehydrogenase complex, mitochondrial	DLST	3786800	0	0	0	0
Transaldolase	TALDO1	563590	0	0	0	0
V-type proton ATPase catalytic subunit A	ATP6V1A	6554600	0	0	0	0
Dolichyl-diphosphooligosaccharide--protein glycosyltransferase 48 kDa subunit	DDOST	2898600	0	0	0	0
Malate dehydrogenase, mitochondrial	MDH2	973180	0	0	0	0
3-ketoacyl-CoA thiolase, mitochondrial	ACAA2	577290	0	0	0	0
Platelet-activating factor acetylhydrolase IB subunit alpha	PAFAH1B1	3575300	0	0	0	0
Voltage-dependent anion-selective channel protein 2	VDAC2	77122000	0	0	0	0
Dual specificity mitogen-activated protein kinase kinase 3	MAP2K3	1017800	0	0	0	0
60S ribosomal protein L21	RPL21	0	13323000	0	0	0
Ras GTPase-activating-like protein IQGAP1	IQGAP1	974870	0	0	0	0
F-actin-capping protein subunit beta	CAPZB	3400600	0	0	0	0
Aldehyde dehydrogenase family 1 member A3	ALDH1A3	667860	0	0	0	0
Galectin-7	LGALS7	318810000	0	0	0	0
Coatomer subunit delta	ARCN1	859060	0	0	0	0
Serpin B4	SERPINB4	1770200000	0	0	0	0
Elongation factor Tu, mitochondrial	TUFM	626110	0	0	0	0
Proteasome subunit beta type-3	PSMB3	2896000	0	0	0	0
Transmembrane emp24 domain-containing protein 10	TMED10	7893100	0	0	0	0
Kallikrein-7	KLK7	1212200	0	0	0	0
Ras-related protein Rab-7a	RAB7A	906060	0	0	0	0
Translocon-associated protein subunit delta	SSR4	5347800	0	0	0	0
Peroxisomal multifunctional enzyme type 2;(3R)-hydroxyacyl-CoA dehydrogenase;Enoyl-CoA hydratase 2	HSD17B4	821440	0	0	0	0
Rho GDP-dissociation inhibitor 1	ARHGDIA	761530	0	0	0	0
F-actin-capping protein subunit alpha-1	CAPZA1	7540500	0	0	0	0
ATP-citrate synthase	ACLY	0	0	4098400	0	0
Dipeptidyl peptidase 1;Dipeptidyl peptidase 1 exclusion domain chain;Dipeptidyl peptidase 1 heavy chain;Dipeptidyl peptidase 1 light chain	CTSC	687000	0	0	0	0
Potassium-transporting ATPase alpha chain 2	ATP12A	23061000	0	0	0	0
Delta-1-pyrroline-5-carboxylate synthase;Glutamate 5-kinase;Gamma-glutamyl phosphate reductase	ALDH18A1	0	0	0	0	0
Puromycin-sensitive aminopeptidase;Puromycin-sensitive aminopeptidase-like protein	NPEPPS;NPEPPSL1	1790500	0	0	0	0
Eukaryotic translation initiation factor 6	EIF6	0	0	0	0	0
Epiplakin	EPPK1	1710100	0	0	0	0
Triosephosphate isomerase	TPI1	7864700	0	0	0	0
Eukaryotic initiation factor 4A-I;Eukaryotic initiation factor 4A-II;Eukaryotic initiation factor 4A-II, N-terminally processed	EIF4A1;EIF4A2	14730000	0	0	0	0
Proteasome subunit alpha type-6	PSMA6	69449000	0	0	0	0
ADP-ribosylation factor 1;ADP-ribosylation factor 3	ARF1;ARF3	1476400	0	0	0	0
60S ribosomal protein L26;60S ribosomal protein L26-like 1	RPL26;RPL26L1	0	2926200	0	0	0
60S ribosomal protein L27	RPL27	0	24504000	0	0	0
10 kDa heat shock protein, mitochondrial	HSPE1	513790	0	0	0	0
14-3-3 protein gamma;14-3-3 protein gamma, N-terminally processed	YWHAG	3491100	0	0	0	0
14-3-3 protein epsilon	YWHAE	10937000	0	0	0	0
40S ribosomal protein S23	RPS23	0	11238000	0	0	0
40S ribosomal protein S18	RPS18	0	9561600	0	0	0
40S ribosomal protein S11	RPS11	10995000	0	0	0	0
Small nuclear ribonucleoprotein Sm D2	SNRPD2	1219000	0	0	0	0
60S ribosomal protein L7a	RPL7A	2190200	0	0	0	0
Ras-related protein Rab-11A;Ras-related protein Rab-11B	RAB11A;RAB11B	717700	0	0	0	0
Eukaryotic peptide chain release factor subunit 1	ETF1	0	0	0	0	0
GTP-binding nuclear protein Ran	RAN	2651000	0	0	0	0
60S ribosomal protein L31	RPL31	0	8558500	0	0	0
60S ribosomal protein L10a	RPL10A	0	15588000	0	0	0
Peptidyl-prolyl cis-trans isomerase A;Peptidyl-prolyl cis-trans isomerase A, N-terminally processed	PPIA	7612800	0	0	0	0
14-3-3 protein zeta/delta	YWHAZ	39925000	0	0	0	0
S-phase kinase-associated protein 1	SKP1	0	1600400	0	0	0
Tubulin alpha-4A chain	TUBA4A	24961000	0	0	0	0
Hemoglobin subunit beta;LVV-hemorphin-7;Spinorphin;Hemoglobin subunit delta	HBB;HBD	0	9796700	0	0	0
Neutrophil gelatinase-associated lipocalin	LCN2	79110000	0	0	0	0
60S ribosomal protein L36a-like;60S ribosomal protein L36a	RPL36AL;RPL36A	0	0	5959100	0	0
ADP-ribosylation factor 5	ARF5	3268200	0	0	0	0
Phosphate carrier protein, mitochondrial	SLC25A3	1571900	0	0	0	0
Adenylyl cyclase-associated protein 1	CAP1	2781600	0	0	0	0
60S ribosomal protein L18a	RPL18A	0	0	2252900	0	0
Proteolipid protein 2	PLP2	2904200	0	0	0	0
Complement component 1 Q subcomponent-binding protein, mitochondrial	C1QBP	2778500	0	0	0	0
Cytoskeleton-associated protein 4	CKAP4	11484000	0	0	0	0
Golgin subfamily A member 2	GOLGA2	545240	0	0	0	0
Ragulator complex protein LAMTOR4;Ragulator complex protein LAMTOR4, N-terminally processed	LAMTOR4	18552000	0	0	0	0
A-kinase anchor protein 13	AKAP13	1761800	0	0	0	0
Splicing factor, suppressor of white-apricot homolog	SFSWAP	483460	0	0	0	0
Acid ceramidase;Acid ceramidase subunit alpha;Acid ceramidase subunit beta	ASAH1	1065500	0	0	0	0
Cullin-1	CUL1	0	10097000	14753000	0	0
Bleomycin hydrolase	BLMH	10615000	0	0	0	0
Dihydropyrimidinase-related protein 3	DPYSL3	0	0	4204400	0	0
Desmocollin-3	DSC3	2474900	0	0	0	0
Early endosome antigen 1	EEA1	18471000	0	0	0	0
3-beta-hydroxysteroid-Delta(8),Delta(7)-isomerase	EBP	1167900	0	0	0	0
Protein transport protein Sec23B	SEC23B	0	0	0	0	0
Cystatin-M	CST6	8333700	0	0	0	0
Synaptophysin-like protein 1	SYPL1	4605300	0	0	0	0
Prostasin;Prostasin light chain;Prostasin heavy chain	PRSS8	1959000	0	0	0	0
2,4-dienoyl-CoA reductase, mitochondrial	DECR1	727040	0	0	0	0
Thiosulfate sulfurtransferase	TST	415390	0	0	0	0
Retroviral-like aspartic protease 1	ASPRV1	883890	0	0	0	0
Keratinocyte proline-rich protein	KPRP	279440000	0	0	0	0
Skin-specific protein 32	XP32	11203000	0	0	0	0
Late cornified envelope protein 1A;Late cornified envelope protein 1D;Late cornified envelope protein 5A;Late cornified envelope protein 1F;Late cornified envelope protein 1E;Late cornified envelope protein 1C	LCE1A;LCE1D;LCE5A;LCE1F;LCE1E;LCE1C	8530700	0	0	0	0
Ubiquitin thioesterase OTU1	YOD1	608790	0	0	0	0
Hephaestin-like protein 1	HEPHL1	24245000	0	0	0	0
Proactivator polypeptide-like 1;Saposin A-like;Saposin B-Val-like;Saposin B-like;Saposin C-like;Saposin D-like	PSAPL1	1793800	0	0	0	0
Phospholipase B-like 1;Phospholipase B-like 1 chain A;Phospholipase B-like 1 chain B;Phospholipase B-like 1 chain C	PLBD1	1761900	0	0	0	0
Iron/zinc purple acid phosphatase-like protein	PAPL	4407200	0	0	0	0
G protein-regulated inducer of neurite outgrowth 3	GPRIN3	3218300	0	0	0	0
F-box only protein 50	NCCRP1	22635000	0	0	0	0
Inactive ubiquitin carboxyl-terminal hydrolase 54	USP54	0	11899000	0	0	0
Tubulin alpha-1A chain;Tubulin alpha-3E chain	TUBA1A;TUBA3E	4796400	0	0	0	0
Glycerophosphodiester phosphodiesterase domain-containing protein 3	GDPD3	604140	0	0	0	0
Myosin-14	MYH14	53239000	0	0	0	0
ATP-binding cassette sub-family A member 12	ABCA12	675380	0	0	0	0
Serpin A9	SERPINA9	7150900	0	0	0	0
F-BAR and double SH3 domains protein 1	FCHSD1	2079200	0	0	0	0
Adipocyte enhancer-binding protein 1	AEBP1	3524700	0	0	0	0
Carabin	TBC1D10C	26719000	0	0	0	0
Phospholipase D3	PLD3	1026300	0	0	0	0
Serpin A12	SERPINA12	0	2057100	0	0	0
Serine/arginine repetitive matrix protein 1	SRRM1	0	0	7136000	0	0
C-type lectin-like domain family 1	CLECL1	4076900	0	0	0	0
Cell cycle and apoptosis regulator protein 2	CCAR2	0	0	1388000	0	0
Thioredoxin domain-containing protein 5	TXNDC5	1022900	0	0	0	0
Coiled-coil domain-containing protein 54	CCDC54	0	49097000	0	0	0
Short-chain dehydrogenase/reductase family 9C member 7	SDR9C7	5263300	0	0	0	0
Retinitis pigmentosa 9 protein	RP9	0	10865000	0	0	0
Actin-related protein 2/3 complex subunit 1A	ARPC1A	518980	0	0	0	0
Deoxyribonuclease-1-like 2	DNASE1L2	1249600	0	0	0	0
Kallikrein-6	KLK6	5791900	0	0	0	0
E3 ubiquitin-protein ligase TRIM11	TRIM11	0	0	0	0	0
ERO1-like protein alpha	ERO1L	4893000	0	0	0	0
Cytosolic non-specific dipeptidase	CNDP2	1383300	0	0	0	0
Dehydrogenase/reductase SDR family member 1	DHRS1	838620	0	0	0	0
Retinol dehydrogenase 12	RDH12	1055600	0	0	0	0
Serpin B12	SERPINB12	552640	0	0	0	0
Small proline-rich protein 4	SPRR4	48230000	0	0	0	0
Small proline-rich protein 2F	SPRR2F	10678000	0	0	0	0
Prohibitin-2	PHB2	0	0	2224300	0	0
Dehydrogenase/reductase SDR family member 9	DHRS9	3842500	0	0	0	0
Nucleolar protein 10	NOL10	0	1979200	0	0	0
Transmembrane protein 43	TMEM43	747980	0	0	0	0
Transmembrane emp24 domain-containing protein 9	TMED9	6746600	0	0	0	0
Brother of CDO	BOC	2316000	0	0	0	0
Cornifelin	CNFN	5004600	0	0	0	0
Ribonuclease 7	RNASE7	44680000	0	0	0	0
Gigaxonin	GAN	0	1659900	0	0	0
Frizzled-8	FZD8	0	0	0	0	0
Phosphopantothenate--cysteine ligase	PPCS	0	0	52145000	0	0
Protein S100-A14	S100A14	7857500	0	0	0	0
Transmembrane 9 superfamily member 3	TM9SF3	1574400	0	0	0	0
Nucleolar protein of 40 kDa	ZCCHC17	0	8270200	6381300	0	0
Nucleolar RNA helicase 2	DDX21	0	0	0	0	0
Sphingomyelin phosphodiesterase 3	SMPD3	1868100	0	0	0	0
Calmodulin-like protein 5	CALML5	3963700	0	0	0	0
Vacuolar protein sorting-associated protein 54	VPS54	0	0	0	0	0
Arginine-glutamic acid dipeptide repeats protein	RERE	0	0	4856500	0	0
Ammonium transporter Rh type C	RHCG	3316800	0	0	0	0
Interleukin-36 receptor antagonist protein	IL36RN	2761500	0	0	0	0
7-dehydrocholesterol reductase	DHCR7	3192000	0	0	0	0
Cysteine-rich C-terminal protein 1	CRCT1	8892600	0	0	0	0
Serpin B13	SERPINB13	1558400	0	0	0	0
Rab5 GDP/GTP exchange factor	RABGEF1	1753100	0	0	0	0
Protein NDRG2	NDRG2	2481400	0	0	0	0
Protocadherin gamma-C3	PCDHGC3	0	0	0	0	0
Sodium- and chloride-dependent neutral and basic amino acid transporter B(0+)	SLC6A14	652010	0	0	0	0
Voltage-dependent anion-selective channel protein 3	VDAC3	6846800	0	0	0	0
Transmembrane emp24 domain-containing protein 7	TMED7	3568000	0	0	0	0
E3 ubiquitin-protein ligase ARIH1	ARIH1	909970	0	0	0	0
Neurogenin-3	NEUROG3	2110500	0	0	0	0

## Sheet: GO_collapsed categories
Protein names	Gene names	LFQ intensity CONTROL	LFQ intensity ISOGENIC CONTROL	LFQ intensity MAPT PATIENT A	LFQ intensity MAPT PATIENT B	GO Category
N-acetyltransferase 10	NAT10	559350000	1048100000	394140000	1441000000
DNA repair protein RAD50	RAD50	51362000	94470000	32386000	124950000	DNA repair / genome stability
Double-strand break repair protein MRE11A	MRE11A	16600000	27713000	8802100	46019000	DNA repair / genome stability
Nibrin	NBN	0	0	2004700	10048000	DNA repair / genome stability
Histone H1x	H1FX	6825600	45760000	5240100	108110000	DNA repair / genome stability
Cleavage stimulation factor subunit 1	CSTF1	76654000	123870000	45674000	126190000	RNA processing & translation
Cleavage stimulation factor subunit 2 tau variant	CSTF2T	99902000	136140000	45539000	136610000	RNA processing & translation
Cleavage stimulation factor subunit 3	CSTF3	101180000	149050000	63660000	161250000	RNA processing & translation
THUMP domain-containing protein 1	THUMPD1	144170000	268790000	77274000	371650000	RNA processing & translation
60S ribosomal protein L30	RPL30	16449000	48676000	8748400	67049000	RNA processing & translation
60S acidic ribosomal protein P0;60S acidic ribosomal protein P0-like	RPLP0;RPLP0P6	5446500	18409000	7102500	26614000	RNA processing & translation
Rho guanine nucleotide exchange factor 2	ARHGEF2	52763000	157120000	36860000	218930000	Cytoskeleton organization & GTPase signaling
Arf-GAP with GTPase, ANK repeat and PH domain-containing protein 1	AGAP1	39510000	49069000	28106000	37467000	Cytoskeleton organization & GTPase signaling
Arf-GAP with GTPase, ANK repeat and PH domain-containing protein 3	AGAP3	324520000	392140000	181700000	300440000	Cytoskeleton organization & GTPase signaling
Kinesin-like protein KIF2A	KIF2A	115660000	190400000	89998000	214210000	Cytoskeleton organization & GTPase signaling
Microtubule-associated protein 1B;MAP1B heavy chain;MAP1 light chain LC1	MAP1B	26774000	51615000	17143000	53154000	Cytoskeleton organization & GTPase signaling
Cytospin-B	SPECC1	9905600	12203000	6052200	16990000	Cytoskeleton organization & GTPase signaling
Rab GTPase-binding effector protein 1	RABEP1	29132000	62467000	25515000	66473000	Cytoskeleton organization & GTPase signaling
Epidermal growth factor receptor substrate 15-like 1	EPS15L1	5180000	7419200	4716900	12427000	Cytoskeleton organization & GTPase signaling
GRIP1-associated protein 1	GRIPAP1	9261700	0	7145900	18104000	Cytoskeleton organization & GTPase signaling
ATP synthase subunit alpha, mitochondrial	ATP5A1	7511400	9609000	5041700	10070000	Metabolism & mitochondria
Glycogen [starch] synthase, muscle	GYS1	0	13855000	5192500	13514000	Metabolism & mitochondria
Arginase-1	ARG1	11736000	10552000	8809800	12492000	Metabolism & mitochondria
Serum paraoxonase/arylesterase 1	PON1	5698300	8589200	7727400	16969000	Metabolism & mitochondria
F-box only protein 11	FBXO11	49212000	78520000	21571000	78352000	Protein homeostasis
60 kDa heat shock protein, mitochondrial	HSPD1	0	14660000	11021000	14865000	Protein homeostasis
Ig kappa chain C region	IGKC	13021000	12115000	233750000	11291000	Immune response
Cystatin-A;Cystatin-A, N-terminally processed	CSTA	5118400	0	4080000	12485000	Immune response
Zinc finger protein 608	ZNF608	164930000	274700000	70817000	295180000	Transcriptional regulation
Zinc finger E-box-binding homeobox 2	ZEB2	16062000	32182000	15161000	37064000	Transcriptional regulation
Interactors shortlisted from total LFQ reads. Inclusion criteria = interactor is present in both FTD samples at least.

## Sheet: LFQ Log10 converted values
Protein names	Gene names	LFQ intensity CONTROL	LFQ intensity ISOGENIC CONTROL	LFQ intensity MAPT PATIENT A	LFQ intensity MAPT PATIENT B
N-acetyltransferase 10	NAT10	8.74768	9.0204	8.59565	9.15866
DNA repair protein RAD50	RAD50	7.71064	7.97529	7.51036	8.09674
Double-strand break repair protein MRE11A	MRE11A	7.22011	7.44268	6.94459	7.66294
Nibrin	NBN	0	0	6.30205	7.00208
Histone H1x	H1FX	6.83414	7.66049	6.71934	8.03387
Cleavage stimulation factor subunit 1	CSTF1	7.88453	8.09297	7.65967	8.10102
Cleavage stimulation factor subunit 2 tau variant	CSTF2T	7.99957	8.13399	7.65838	8.13548
Cleavage stimulation factor subunit 3	CSTF3	8.00509	8.17333	7.80387	8.2075
THUMP domain-containing protein 1	THUMPD1	8.15887	8.42941	7.88803	8.57013
60S ribosomal protein L30	RPL30	7.21614	7.68731	6.94193	7.82639
60S acidic ribosomal protein P0;60S acidic ribosomal protein P0-like	RPLP0;RPLP0P6	6.73612	7.26503	6.85141	7.42511
Rho guanine nucleotide exchange factor 2	ARHGEF2	7.72233	8.19623	7.56656	8.34031
Arf-GAP with GTPase, ANK repeat and PH domain-containing protein 1	AGAP1	7.59671	7.69081	7.4488	7.57365
Arf-GAP with GTPase, ANK repeat and PH domain-containing protein 3	AGAP3	8.51124	8.59344	8.25935	8.47776
Kinesin-like protein KIF2A	KIF2A	8.06318	8.27967	7.95423	8.33084
Microtubule-associated protein 1B;MAP1B heavy chain;MAP1 light chain LC1	MAP1B	7.42771	7.71278	7.23409	7.72554
Cytospin-B	SPECC1	6.99588	7.08647	6.78191	7.23019
Rab GTPase-binding effector protein 1	RABEP1	7.46437	7.79565	7.4068	7.82265
Epidermal growth factor receptor substrate 15-like 1	EPS15L1	6.71433	6.87036	6.67366	7.09437
GRIP1-associated protein 1	GRIPAP1	6.96669	0	6.85406	7.25777
ATP synthase subunit alpha, mitochondrial	ATP5A1	6.87572	6.98268	6.70258	7.00303
Glycogen [starch] synthase, muscle	GYS1	0	7.14161	6.71538	7.13078
Arginase-1	ARG1	7.06952	7.02333	6.94497	7.09663
Serum paraoxonase/arylesterase 1	PON1	6.75575	6.93395	6.88803	7.22966
F-box only protein 11	FBXO11	7.69207	7.89498	7.33387	7.89405
60 kDa heat shock protein, mitochondrial	HSPD1	0	7.16613	7.04222	7.17216
Ig kappa chain C region	IGKC	7.11464	7.08332	8.36875	7.05273
Cystatin-A;Cystatin-A, N-terminally processed	CSTA	6.70913	0	6.61066	7.09639
Zinc finger protein 608	ZNF608	8.2173	8.43886	7.85014	8.47009
Zinc finger E-box-binding homeobox 2	ZEB2	7.2058	7.50761	7.18073	7.56895
Values used for Heat map in Figure 6
